# Supplementary material for: Qifuyin alleviates anxiety and depression in 3×Tg-AD mice by modulating neuroendocrine function
Source: Front Psychiatry. 2025 May 14;16:1554866. doi: 10.3389/fpsyt.2025.1554866 (PMC12116680; doi:10.3389/fpsyt.2025.1554866)
Supplement: Supplementary file 1 [file DataSheet1.zip]

Archive with 58 entries (43 files):
- Raw data/
- Raw data/figure of individual data points/
- Raw data/figure of individual data points/Pearson Scatter diagram of EPM.docx
- Raw data/figure of individual data points/Pearson Scatter diagram of FST.docx
- Raw data/figure of individual data points/Pearson Scatter diagram of OFT.docx
- Raw data/figure of individual data points/Pearson Scatter diagram of ST.docx
- Raw data/figure of individual data points/Scatter plot of behavioral experiments and measurement of hormone levels.docx
- Raw data/Raw data for each figure/
- Raw data/Raw data for each figure/Behavioral experiment/
- Raw data/Raw data for each figure/Behavioral experiment/EPM.xlsx
- Raw data/Raw data for each figure/Behavioral experiment/FST.xlsx
- Raw data/Raw data for each figure/Behavioral experiment/OFT.xlsx
- Raw data/Raw data for each figure/Behavioral experiment/ST.xlsx
- Raw data/Raw data for each figure/HPA,HPG/
- Raw data/Raw data for each figure/HPA,HPG/HPA.xlsx
- Raw data/Raw data for each figure/HPA,HPG/HPG.xlsx
- Raw data/Raw data for each figure/Multiple linear regression/
- Raw data/Raw data for each figure/Multiple linear regression/Female-Percentage of open arm time.xlsx
- Raw data/Raw data for each figure/Multiple linear regression/Female-The floating immobility time.xlsx
- Raw data/Raw data for each figure/Multiple linear regression/Male-Percentage of open arm time.xlsx
- Raw data/Raw data for each figure/Multiple linear regression/Male-The floating immobility time.xlsx
- Raw data/Raw data for each figure/PCA/
- Raw data/Raw data for each figure/PCA/PC scores/
- Raw data/Raw data for each figure/PCA/PC scores/Female-HPA.xlsx
- Raw data/Raw data for each figure/PCA/PC scores/Female-HPO.xlsx
- Raw data/Raw data for each figure/PCA/PC scores/Female-HPT.xlsx
- Raw data/Raw data for each figure/PCA/PC scores/Male-HPA.xlsx
- Raw data/Raw data for each figure/PCA/PC scores/Male-HPO.xlsx
- Raw data/Raw data for each figure/PCA/PC scores/Male-HPT.xlsx
- Raw data/Raw data for each figure/PCA/PCA scatter plot/
- Raw data/Raw data for each figure/PCA/PCA scatter plot/PCA-Female-HPA.xlsx
- Raw data/Raw data for each figure/PCA/PCA scatter plot/PCA-Female-HPO.xlsx
- Raw data/Raw data for each figure/PCA/PCA scatter plot/PCA-Female-HPT.xlsx
- Raw data/Raw data for each figure/PCA/PCA scatter plot/PCA-Male-HPA.xlsx
- Raw data/Raw data for each figure/PCA/PCA scatter plot/PCA-Male-HPO.xlsx
- Raw data/Raw data for each figure/PCA/PCA scatter plot/PCA-Male-HPT.xlsx
- Raw data/Raw data for each figure/Pearson/
- Raw data/Raw data for each figure/Pearson/EPM index/
- Raw data/Raw data for each figure/Pearson/EPM index/Female-hormone-EPM.xlsx
- Raw data/Raw data for each figure/Pearson/EPM index/Male-hormone-EPM.xlsx
- Raw data/Raw data for each figure/Pearson/FST index/
- Raw data/Raw data for each figure/Pearson/FST index/Female-hormone-FST.xlsx
- Raw data/Raw data for each figure/Pearson/FST index/Male-hormone-FST.xlsx
- Raw data/Raw data for each figure/Pearson/OFT index/
- Raw data/Raw data for each figure/Pearson/OFT index/Female-hormone-OFT.xlsx
- Raw data/Raw data for each figure/Pearson/OFT index/Male-hormone-OFT.xlsx
- Raw data/Raw data for each figure/Pearson/ST index/
- Raw data/Raw data for each figure/Pearson/ST index/Female-hormone-ST.xlsx
- Raw data/Raw data for each figure/Pearson/ST index/Male-hormone-ST.xlsx
- Raw data/Raw data from behavioral experiments/
- Raw data/Raw data from behavioral experiments/EPM-Female.xls
- Raw data/Raw data from behavioral experiments/EPM-Male.xlsx
- Raw data/Raw data from behavioral experiments/FST-Female.xlsx
- Raw data/Raw data from behavioral experiments/FST-Male.xlsx
- Raw data/Raw data from behavioral experiments/OFT-Female.xlsx
- Raw data/Raw data from behavioral experiments/OFT-Male.xlsx
- Raw data/Raw data from behavioral experiments/ST-Female.xlsx
- Raw data/Raw data from behavioral experiments/ST-Male.xlsx
