# Supplementary material for: Qifuyin alleviates anxiety and depression in 3×Tg-AD mice by modulating neuroendocrine function
Source: Front Psychiatry. 2025 May 14;16:1554866. doi: 10.3389/fpsyt.2025.1554866 (PMC12116680; doi:10.3389/fpsyt.2025.1554866)
Supplement: Supplementary file 1 [file DataSheet1.zip › Raw data/Raw data for each figure/Behavioral experiment/EPM.xlsx]

## Sheet: Sheet1
Open arm time（Male+Female）							Frequency of open arm（Male+Female）							Percentage of open arm time（Male+Female）							Percentage of frequency in open arm（Male+Female）
C57	3×Tg-AD	1.0+2.8	1.06	2.12	4.24		C57	3×Tg-AD	1.0+2.8	1.06	2.12	4.24		C57	3×Tg-AD	1.0+2.8	1.06	2.12	4.24		C57	3×Tg-AD	1.0+2.8	1.06	2.12	4.24
300	0.27	21.87	106.4	72.81	87.2		1	0	0	9	2	5		100	0.089997	7.33548	49.4424	25.4198	35.201		100	0	0	56.25	25	55.5556
121.62	0.53	198.34	90.11	158.67	134.66		7	0	1	3	1	2		45.1063	0.176673	66.5995	100	97.2243	78.7854		38.8889	0	50	100	50	66.6667
100.81	20.54	98.15	103.97	160.08	79.2		5	0	3	7	8	2		43.3946	7.04704	38.6615	43.091	71.6979	42.8595		45.4545	0	50	53.8462	53.3333	33.3333
95.17	61.07	126.14	250.93	230.4	201.33		5	5	5	5	8	4		48.6928	35.1765	43.1204	95.7273	82.7556	89.6673		62.5	55.5556	41.6667	83.3333	80	80
28.82	5.35	44.55	194.12	173.32	96.01		5	1	5	6	4	2		44.8281	1.79278	16.3962	80.341	87.7126	86.1231		55.5556	50	41.6667	60	66.6667	66.6667
119.48	116.02	2.14	56.81	53.6	125.37		13	5	1	5	4	7		81.8861	53.5148	0.782135	25.1227	25.7692	47.5264		61.9048	41.6667	9.09091	62.5	57.1429	63.6364
74.12	17.86	31.2	69.6	30.67	116.3		7	2	2	4	5	7		74.7403	8.58695	13.3877	70.9191	25.4396	68.2392		77.7778	40	25	66.6667	41.6667	50
17.31		182.67	226.4				4		14	22				54.1445		94.6134	91.3898				66.6667		77.7778	78.5714
214.91							16							98.2985							88.8889
203.16							28							90.2813							73.6842
6.92	35.47	298.4	297.07	45.33	15.72		2	1	1	1	5	2		2.61606	12.5691	100	100	18.3969	5.58774		28.5714	33.3333	100	100	38.4615	33.3333
138.94	41.87	300	159.24	298.15	300.01		1	1	1	9	3	1		47.3648	15.3179	100	55.2322	100	100		50	33.3333	100	75	100	100
50.68	0	194.4	250.66	298.93	132.27		2	0	3	5	1	4		19.1955	0	100	87.9354	100	63.674		28.5714	0	100	83.3333	100	80
124	1.08	284.27	20.27	300.01	299.74		2	1	1	1	1	1		41.332	0.359976	100	8.12979	100	100		50	50	100	25	100	100
108.8	4.61	4.54	299.45	296.28	81.08		6	1	0	2	2	5		46.365	1.53662	1.51328	100	100	37.2114		54.5455	50	0	100	100	62.5
49.33	113.86	0	87.46	234.41	174.4		4	1	0	3	1	2		17.8055	38.9585	0	46.1311	100	100		50	50	0	60	100	100
283.74	0	42.67	160.81	140.53	207.54		1	0	2	4	2	2		100	0	14.7067	60.2443	50.1947	70.2406		100	0	50	66.6667	28.5714	66.6667
292.53		22.4	22.13	101.33	105.62		1		2	5	3	7		100		9.34346	8.73633	38.7762	53.1582		100		28.5714	55.5556	42.8571	70
27.46		13.05	140.26	126.92	180.77		3		2	1	1	5		18.622		4.88435	100	100	70.5416		42.8571		33.3333	100	100	71.4286
74.15			201.6	258.13			1			4	3			100			73.9762	86.5076			100			80	75
Open arm time（Male）							Frequency of open arm（Male）							Percentage of open arm time（Male）							Percentage of frequency in open arm（Male）
C57	3×Tg-AD	1.0+2.8	1.06	2.12	4.24		C57	3×Tg-AD	1.0+2.8	1.06	2.12	4.24		C57	3×Tg-AD	1.0+2.8	1.06	2.12	4.24		C57	3×Tg-AD	1.0+2.8	1.06	2.12	4.24
300	0.27	21.87	106.4	72.81	87.2		1	0	0	9	2	5		100	0.089997	7.33548	49.4424	25.4198	35.201		100	0	0	56.25	25	55.5556
121.62	0.53	198.34	90.11	158.67	134.66		7	0	1	3	1	2		45.1063	0.176673	66.5995	100	97.2243	78.7854		38.8889	0	50	100	50	66.6667
100.81	20.54	98.15	103.97	160.08	79.2		5	0	3	7	8	2		43.3946	7.04704	38.6615	43.091	71.6979	42.8595		45.4545	0	50	53.8462	53.3333	33.3333
95.17	61.07	126.14	250.93	230.4	201.33		5	5	5	5	8	4		48.6928	35.1765	43.1204	95.7273	82.7556	89.6673		62.5	55.5556	41.6667	83.3333	80	80
28.82	5.35	44.55	194.12	173.32	96.01		5	1	5	6	4	2		44.8281	1.79278	16.3962	80.341	87.7126	86.1231		55.5556	50	41.6667	60	66.6667	66.6667
119.48	116.02	2.14	56.81	53.6	125.37		13	5	1	5	4	7		81.8861	53.5148	0.782135	25.1227	25.7692	47.5264		61.9048	41.6667	9.09091	62.5	57.1429	63.6364
74.12	17.86	31.2	69.6	30.67	116.3		7	2	2	4	5	7		74.7403	8.58695	13.3877	70.9191	25.4396	68.2392		77.7778	40	25	66.6667	41.6667	50
17.31		182.67	226.4				4		14	22				54.1445		94.6134	91.3898				66.6667		77.7778	78.5714
214.91							16							98.2985							88.8889
203.16							28							90.2813							73.6842
Open arm time（Female）							Frequency of open arm（Female）							Percentage of open arm time（Female）							Percentage of frequency in open arm（Female）
C57	3×Tg-AD	1.0+2.8	1.06	2.12	4.24		C57	3×Tg-AD	1.0+2.8	1.06	2.12	4.24		C57	3×Tg-AD	1.0+2.8	1.06	2.12	4.24		C57	3×Tg-AD	1.0+2.8	1.06	2.12	4.24
6.92	35.47	298.4	297.07	45.33	15.72		2	1	1	1	5	2		2.61606	12.5691	100	100	18.3969	5.58774		28.5714	33.3333	100	100	38.4615	33.3333
138.94	41.87	300	159.24	298.15	300.01		1	1	1	9	3	1		47.3648	15.3179	100	55.2322	100	100		50	33.3333	100	75	100	100
50.68	0	194.4	250.66	298.93	132.27		2	0	3	5	1	4		19.1955	0	100	87.9354	100	63.674		28.5714	0	100	83.3333	100	80
124	1.08	284.27	20.27	300.01	299.74		2	1	1	1	1	1		41.332	0.359976	100	8.12979	100	100		50	50	100	25	100	100
108.8	4.61	4.54	299.45	296.28	81.08		6	1	0	2	2	5		46.365	1.53662	1.51328	100	100	37.2114		54.5455	50	0	100	100	62.5
49.33	113.86	0	87.46	234.41	174.4		4	1	0	3	1	2		17.8055	38.9585	0	46.1311	100	100		50	50	0	60	100	100
283.74	0	42.67	160.81	140.53	207.54		1	0	2	4	2	2		100	0	14.7067	60.2443	50.1947	70.2406		100	0	50	66.6667	28.5714	66.6667
292.53		22.4	22.13	101.33	105.62		1		2	5	3	7		100		9.34346	8.73633	38.7762	53.1582		100		28.5714	55.5556	42.8571	70
27.46		13.05	140.26	126.92	180.77		3		2	1	1	5		18.622		4.88435	100	100	70.5416		42.8571		33.3333	100	100	71.4286
74.15			201.6	258.13			1			4	3			100			73.9762	86.5076			100			80	75
