# Supplementary material for: Qifuyin alleviates anxiety and depression in 3×Tg-AD mice by modulating neuroendocrine function
Source: Front Psychiatry. 2025 May 14;16:1554866. doi: 10.3389/fpsyt.2025.1554866 (PMC12116680; doi:10.3389/fpsyt.2025.1554866)
Supplement: Supplementary file 1 [file DataSheet1.zip › Raw data/Raw data for each figure/Behavioral experiment/FST.xlsx]

## Sheet: Sheet1
Immobility time (Male+Female)
C57	3×Tg-AD	1.0+2.8	1.06	2.12	4.24
0	62.88	0	111.99	87.49	147.7
122.15	78.99	67.2	103.28	79.97	121.57
100.81	101.89	83.74	60.78	71.99	146.68
0	142.93	49.08	0.53	4.27	6.97
0	141.87	100.82	0.53	3.21	1.07
45.3	152.55	135.48	0	10.88	0.53
3.21	174.94	148.81	7.47	63.62	6.43
4.81		11.18	11.21
54.31
2.18
9.6	47.48	34.09	0	69.38	91.77
23.01	101.87	36.28	32.57	70.39	9.1
0.55	101.92	71.53	6.4	101.32	51.78
15.49	171.21	122.69	20.26	43.24	51.72
3.73	83.19	24.04	0	20.82	18.17
0	78.98	76.8	0	52.82	55
0	6.94	82.65	2.13	45.79	71.47
0		125.89	52.76	0	6.42
133.88		0	42.09	92.38	0.53
54.97			61.37	0
Immobility time (Male)
C57	3×Tg-AD	1.0+2.8	1.06	2.12	4.24
0	62.88	0	111.99	87.49	147.7
122.15	78.99	67.2	103.28	79.97	121.57
100.81	101.89	83.74	60.78	71.99	146.68
0	142.93	49.08	0.53	4.27	6.97
0	141.87	100.82	0.53	3.21	1.07
45.3	152.55	135.48	0	10.88	0.53
3.21	174.94	148.81	7.47	63.62	6.43
4.81		11.18	11.21
54.31
2.18
Immobility time (Female)
9.6	47.48	34.09	0	69.38	91.77
23.01	101.87	36.28	32.57	70.39	9.1
0.55	101.92	71.53	6.4	101.32	51.78
15.49	171.21	122.69	20.26	43.24	51.72
3.73	83.19	24.04	0	20.82	18.17
0	78.98	76.8	0	52.82	55
0	6.94	82.65	2.13	45.79	71.47
0		125.89	52.76	0	6.42
133.88		0	42.09	92.38	0.53
54.97			61.37	0
