# Supplementary material for: Qifuyin alleviates anxiety and depression in 3×Tg-AD mice by modulating neuroendocrine function
Source: Front Psychiatry. 2025 May 14;16:1554866. doi: 10.3389/fpsyt.2025.1554866 (PMC12116680; doi:10.3389/fpsyt.2025.1554866)
Supplement: Supplementary file 1 [file DataSheet1.zip › Raw data/Raw data for each figure/Behavioral experiment/OFT.xlsx]

## Sheet: Sheet1
Time of central area （Male+Female）							Number of visits to the central zone（Male+Female）							Total distance of Central District（Male+Female）							Percentage of central area time （Male+Female）
C57	3×Tg-AD	1.0+2.8	1.06	2.12	4.24		C57	3×Tg-AD	1.0+2.8	1.06	2.12	4.24		C57	3×Tg-AD	1.0+2.8	1.06	2.12	4.24		C57	3×Tg-AD	1.0+2.8	1.06	2.12	4.24
29.98	0	129.1*	60.06	1.84	15.37		29	0	64	44	1	9		260.57	0	703.41	387.25	12.37	70.43		4.99667	0	21.5167	10.01	0.306667	2.56167
60.53	1.76	32.31	38.76	14.75	6.01		35	2	42	49	7	7		433.87	11.07	384.65	471.56	78.19	59.98		10.0883	0.293333	5.385	6.46	2.45833	1.00167
112.32	2.27	1.33	32.78	26.37	11.52		59	3	2	29	18	13		552.38	36.29	6.07	277.44	176.34	106.51		18.72	0.378333	0.221667	5.46333	4.395	1.92
77.61	6.84	35.05	23.89	22.24	7.77		51	5	14	39	13	7		546.64	69.6	156.89	322.29	118.91	59.74		12.935	1.14	5.84167	3.98167	3.70667	1.295
115.33	5.54	0.36	20.15	29.44	45.31		78	5	1	24	45	57		711.67	36.88	1.87	259.77	450.76	566.02		19.2217	0.923333	0.06	3.35833	4.90667	7.55167
122.14	7.45	16.41	3.2	43.58	5.18		96	10	26	4	46	5		907.71	74.07	233.59	46.73	472.21	40.89		20.3567	1.24167	2.735	0.533333	7.26333	0.863333
123.54	12.88	22.02	34.87	53.69	23.5		113	11	14	51	49	35		1166.49	94.45	158.19	505.78	509.16	317.45		20.59	2.14667	3.67	5.81167	8.94833	3.91667
7.09		33.21	24.36				6		13	23				75.06		126.26	226.43				1.18167		5.535	4.06
49.91							55							535.98							8.31833
54.85							70							725.91							9.14167
7.48	0	19.28	65.79	19.76	29.83		10	0	34	16	16	37		90.29	0	291.17	150.2	167.84	304		11.7017	0	3.21333	10.965	3.29333	4.97167
13.92	0	4.1	19.21	10.47	26.49		22	0	7	23	13	23		235.87	0	71.83	234.56	128.63	251.87		3.455	0	0.683333	3.20167	2.75333	4.415
28.86	5.04	63.8	45.49	33.36	6.08		31	9	50	46	32	7		285.35	63.48	493.97	483.36	281.66	57.53		8.47333	9.54167	10.6333	7.58167	1.58833	1.01333
20.73	0	52.9	26.48	16.52	110.4		23	0	4	35	15	59		249.42	0	60.27	335	146.39	550.63		5.77667	0	8.81667	4.41333	5.56	18.4
34.66	19.15*	1.58	60.82	7.05	4.43		31	17*	2	45	8	6		365.42	163.25	25.86	408.54	64.65	47.61		1.24667	0	0.263333	10.1367	1.745	0.738333
50.84	37.1*	3.2	7.73	9.53	49.59		34	22*	3	8	10	28		370.87	207.7*	34.66	35.59	74.09	268.68		2.32	6.18333	0.533333	1.28833	1.15833	8.265
70.21	57.25*	9.21	30.84	6.95	5.22		37	95*	5	24	4	2		382.74	958.94*	37.47	210.18	46.47	11.79		4.81	0	1.535	5.14	1.175	0.87
13.35		34.87	16.48	3.71	1.51		11		29	25	6	4		104.59		268.77	237.4	37.51	37.08		2.225		5.81167	2.74667	0.618333	0.251667
51.42		0	0	21.59	25.19		65		0	0	22	24		537.5		0	0	223.61	224.62		8.57		0	0	3.59833	4.19833
51.31			1.58	0			26			5	0			222.84			36.2	0			8.55167			0.263333	0
Time of central area （Male）							Number of visits to the central zone（Male）							Total distance of Central District（Male）							Percentage of central area time （Male）
C57	3×Tg-AD	1.0+2.8	1.06	2.12	4.24		C57	3×Tg-AD	1.0+2.8	1.06	2.12	4.24		C57	3×Tg-AD	1.0+2.8	1.06	2.12	4.24		C57	3×Tg-AD	1.0+2.8	1.06	2.12	4.24
29.98	0	129.1*	60.06	1.84*	15.37		29	0	64	44	1	9		260.57	0	703.41	387.25	12.37	70.43		4.99667	0	21.5167	10.01	0.306667	2.56167
60.53	1.76	32.31	38.76	14.75	6.01		35	2	42	49	7	7		433.87	11.07	384.65	471.56	78.19	59.98		10.0883	0.293333	5.385	6.46	2.45833	1.00167
112.32	2.27	1.33	32.78	26.37	11.52		59	3	2	29	18	13		552.38	36.29	6.07	277.44	176.34	106.51		18.72	0.378333	0.221667	5.46333	4.395	1.92
77.61	6.84	35.05	23.89	22.24	7.77		51	5	14	39	13	7		546.64	69.6	156.89	322.29	118.91	59.74		12.935	1.14	5.84167	3.98167	3.70667	1.295
115.33	5.54	0.36	20.15	29.44	45.31		78	5	1	24	45	57		711.67	36.88	1.87	259.77	450.76	566.02		19.2217	0.923333	0.06	3.35833	4.90667	7.55167
122.14	7.45	16.41	3.2*	43.58	5.18		96	10	26	4*	46	5		907.71	74.07	233.59	46.73*	472.21	40.89		20.3567	1.24167	2.735	0.533333	7.26333	0.863333
123.54	12.88	22.02	34.87	53.69	23.5		113	11	14	51	49	35		1166.49	94.45	158.19	505.78	509.16	317.45		20.59	2.14667	3.67	5.81167	8.94833	3.91667
7.09		33.21	24.36				6		13	23				75.06		126.26	226.43				1.18167		5.535	4.06
49.91							55							535.98							8.31833
54.85							70							725.91							9.14167
Time of central area （Female）							Number of visits to the central zone（Female）							Total distance of Central District（Female）							Percentage of central area time （Female）
C57	3×Tg-AD	1.0+2.8	1.06	2.12	4.24		C57	3×Tg-AD	1.0+2.8	1.06	2.12	4.24		C57	3×Tg-AD	1.0+2.8	1.06	2.12	4.24		C57	3×Tg-AD	1.0+2.8	1.06	2.12	4.24
7.48	0	19.28	65.79	19.76	29.83		10	0	34*	16	16	37		90.29	0	291.17*	150.2	167.84	304		11.7017	0	3.21333	10.965	3.29333	4.97167
13.92	0	4.1	19.21	10.47	26.49		22	0	7	23	13	23		235.87	0	71.83	234.56	128.63	251.87		3.455	0	0.683333	3.20167	2.75333	4.415
28.86	5.04	63.8	45.49	33.36	6.08		31	9	50*	46	32	7		285.35	63.48	493.97*	483.36	281.66	57.53		8.47333	9.54167	10.6333	7.58167	1.58833	1.01333
20.73	0	52.9	26.48	16.52	110.4		23	0	4	35	15	59*		249.42	0	60.27	335	146.39	550.63		5.77667	0	8.81667	4.41333	5.56	18.4
34.66	19.15	1.58	60.82	7.05	4.43		31	17	2	45	8	6		365.42	163.25*	25.86	408.54	64.65	47.61		1.24667	0	0.263333	10.1367	1.745	0.738333
50.84	37.1*	3.2	7.73	9.53	49.59		34	22*	3	8	10	28		370.87	207.7*	34.66	35.59	74.09	268.68		2.32	6.18333	0.533333	1.28833	1.15833	8.265
70.21	57.25*	9.21	30.84	6.95	5.22		37	95*	5	24	4	2		382.74	958.94*	37.47	210.18	46.47	11.79		4.81	0	1.535	5.14	1.175	0.87
13.35		34.87	16.48	3.71	1.51		11		29*	25	6	4		104.59		268.77	237.4	37.51	37.08		2.225		5.81167	2.74667	0.618333	0.251667
51.42		0	0	21.59	25.19		65		0	0	22	24		537.5		0	0	223.61	224.62		8.57		0	0	3.59833	4.19833
51.31			1.58	0			26			5	0			222.84			36.2	0			8.55167			0.263333	0
