# Supplementary material for: Qifuyin alleviates anxiety and depression in 3×Tg-AD mice by modulating neuroendocrine function
Source: Front Psychiatry. 2025 May 14;16:1554866. doi: 10.3389/fpsyt.2025.1554866 (PMC12116680; doi:10.3389/fpsyt.2025.1554866)
Supplement: Supplementary file 1 [file DataSheet1.zip › Raw data/Raw data for each figure/Behavioral experiment/ST.xlsx]

## Sheet: Sheet1
Grooming latency(Male+Female)							Grooming frequency(Male+Female)
C57	3×Tg-AD	1.0+2.8	1.06	2.12	4.24		C57	3×Tg-AD	1.0+2.8	1.06	2.12	4.24
17	16	3	1	16	0		67	38	178	196	76	139
9	14	0	3	7	16		78	59	167	133	136	175
6	13	9	9	3	19		107	63	136	64	187	198
3	13	7	17	1	9		147	124	195	87	174	164
3	10	16	16	1	2		115	106	36	141	177	74
1	9	8	3	1	1		161	74	97	173	149	168
0	9	0	4	0	0		187	169	107	153	195	73
14		1	0				197		138	137
7							136
5							185
11	21	6	0	9	10		68	37	147	178	96	179
6	19	2	4	6	4		79	59	134	89	145	180
5	12	3	15	4	0		154	77	126	168	206	166
4	10	0	4	2	16		136	106	89	187	169	98
4	9	1	9	1	14		116	98	167	156	178	145
3	9	7	1	0	3		219	84	106	214	147	78
0	6	2	0	0	0		235	124	157	147	256	69
0		0	3	3	7		146		163	196	158	204
4		4	7	14	4		175		96	74	74	157
16			11	8			97			135	107
Grooming latency(Male)							Grooming frequency(Male)
C57	3×Tg-AD	1.0+2.8	1.06	2.12	4.24		C57	3×Tg-AD	1.0+2.8	1.06	2.12	4.24
17	16	3	1	16*	0		67	38	178	196	76*	139
9	14	0	3	7	16		78	59	167	133	136	175
6	13	9	9	3	19		107	63	136	64*	187	198
3	13	7	17*	1	9		147	124	195	87*	174	164
3	10	16*	16*	1	2		115	106	36	141	177	74
1	9	8	3	1	1		161	74	97	173	149	168
0	9	0	4	0	0		187	169	107	153	195	73
14		1	0				197		138	137
7							136
5							185
Grooming latency(Female)							Grooming frequency(Female)
C57	3×Tg-AD	1.0+2.8	1.06	2.12	4.24		C57	3×Tg-AD	1.0+2.8	1.06	2.12	4.24
11	21	6	0	9	10		68	37	147	178	96	179
6	19	2	4	6	4		79	59	134	89	145	180
5	12	3	15	4	0		154	77	126	168	206	166
4	10	0	4	2	16		136	106	89	187	169	98
4	9	1	9	1	14		116	98	167	156	178	145
3	9	7	1	0	3		219	84	106	214	147	78
0	6	2	0	0	0		235	124	157	147	256	69
0		0	3	3	7		146		163	196	158	204
4		4	7	14	4		175		96	74	74	157
16			11	8			97			135	107
