# Supplementary material for: Qifuyin alleviates anxiety and depression in 3×Tg-AD mice by modulating neuroendocrine function
Source: Front Psychiatry. 2025 May 14;16:1554866. doi: 10.3389/fpsyt.2025.1554866 (PMC12116680; doi:10.3389/fpsyt.2025.1554866)
Supplement: Supplementary file 1 [file DataSheet1.zip › Raw data/Raw data for each figure/HPA,HPG/HPA.xlsx]

## Sheet: Sheet1
ACTH（pg/mL）（Male+Female）				CRH（pg/mL）（Male+Female）				CORT（ng/ml）（Male+Female）
Male	Con1	677.76		Male	Con1	114.735*		Male	Con1	4.483
	Con2	671.692			Con2	94.393			Con2	3.785
	Con3	651.605			Con3	85.966			Con3	2.807
	Con4	639.678			Con4	60.975			Con4	1.615
	Con5	637.376			Con5	31.045			Con5	0.579
	Con6	635.074			Con6	46.591			Con6	2.581
	Con7	628.588			Con7	60.54			Con7	2.192
	Mod1	521.05			Mod1	106.96			Mod1	12.101
	Mod2	507.608			Mod2	222.911			Mod2	4.031
	Mod3	480.399			Mod3	69.644			Mod3	3.821
	Mod4	468.253			Mod4	114.647			Mod4	2.718
	Mod5	462.422			Mod5	27.524			Mod5	0.381
	Mod6	456.106			Mod6	54.109			Mod6	3.266
	Mod7	442.664			Mod7	68.523			Mod7	2.744
	M1	513.6			M1	130.342*			M1	5.028*
	M2	508.094			M2	47.703			M2	3.434
	M3	505.341			M3	49.945			M3	2.598
	M4	504.207			M4	55.551			M4	4.239
	M5	493.842			M5	34.411			M5	3.694
	M6	475.217			M6	35.852			M6	1.635
	M7	471.816			M7	42.578			M7	0.45
Female	Con1	511.495		Female	Con1	47.063		Female	Con1	7.428*
	Con2	479.266			Con2	36.973			Con2	5.125
	Con3	476.027			Con3	75.25			Con3	4.194
	Con4	463.556			Con4	66.121			Con4	3.458
	Con5	458.697			Con5	23.84			Con5	4.006
	Con6	447.684			Con6	31.688			Con6	2.478
	Con7	441.368			Con7	33.129			Con7	1.758
	Mod1	663.95			Mod1	103.256			Mod1	10.007
	Mod2	663.531			Mod2	69.693			Mod2	4.68
	Mod3	646.373			Mod3	257.124			Mod3	3.942
	Mod4	632.354			Mod4	104.564			Mod4	2.412
	Mod5	630.262			Mod5	34.532			Mod5	2.037
	Mod6	629.843			Mod6	35.839			Mod6	3.6
	Mod7	625.868			Mod7	53.856			Mod7	3.785
	M1	668.972			M1	49.352			M1	3.354
	M2	653.069			M2	81.172*			M2	3.085
	M3	651.605			M3	114.299*			M3	1.262
	M4	649.931			M4	39.181			M4	0.616
	M5	649.512			M5	23.78			M5	2.164
	M6	640.933			M6	26.831			M6	1.77
	M7	639.05			M7	28.139			M7	0.243
ACTH（pg/mL）（Male）				CRH（pg/mL）（Male）				CORT（ng/ml）（Male）
Male	Con1	677.76		Male	Con1	114.735*		Male	Con1	4.483
	Con2	671.692			Con2	94.393			Con2	3.785
	Con3	651.605			Con3	85.966			Con3	2.807
	Con4	639.678			Con4	60.975			Con4	1.615
	Con5	637.376			Con5	31.045			Con5	0.579
	Con6	635.074			Con6	46.591			Con6	2.581
	Con7	628.588			Con7	60.54			Con7	2.192
	Mod1	521.05			Mod1	106.96			Mod1	12.101
	Mod2	507.608			Mod2	222.911*			Mod2	4.031
	Mod3	480.399			Mod3	69.644			Mod3	3.821
	Mod4	468.253			Mod4	114.647			Mod4	2.718
	Mod5	462.422			Mod5	27.524*			Mod5	0.381
	Mod6	456.106			Mod6	54.109			Mod6	3.266
	Mod7	442.664			Mod7	68.523			Mod7	2.744
	M1	513.6			M1	130.342*			M1	5.028
	M2	508.094			M2	47.703			M2	3.434
	M3	505.341			M3	49.945			M3	2.598
	M4	504.207			M4	55.551			M4	4.239
	M5	493.842			M5	34.411			M5	3.694
	M6	475.217			M6	35.852			M6	1.635
	M7	471.816			M7	42.578			M7	0.45
ACTH（pg/mL）（Female）				CRH（pg/mL）（Female）				CORT（ng/ml）（Male）
Female	Con1	511.495		Female	Con1	47.063		Female	Con1	7.428*
	Con2	479.266			Con2	36.973			Con2	5.125
	Con3	476.027			Con3	75.25			Con3	4.194
	Con4	463.556			Con4	66.121			Con4	3.458
	Con5	458.697			Con5	23.84			Con5	4.006
	Con6	447.684			Con6	31.688			Con6	2.478
	Con7	441.368			Con7	33.129			Con7	1.758
	Mod1	663.95			Mod1	103.256			Mod1	10.007
	Mod2	663.531			Mod2	69.693			Mod2	4.68
	Mod3	646.373			Mod3	257.124			Mod3	3.942
	Mod4	632.354			Mod4	104.564			Mod4	2.412
	Mod5	630.262			Mod5	34.532			Mod5	2.037
	Mod6	629.843			Mod6	35.839			Mod6	3.6
	Mod7	625.868			Mod7	53.856			Mod7	3.785
	M1	668.972			M1	49.352			M1	3.354
	M2	653.069			M2	81.172*			M2	3.085
	M3	651.605			M3	114.299*			M3	1.262
	M4	649.931			M4	39.181			M4	0.616
	M5	649.512			M5	23.78			M5	2.164
	M6	640.933			M6	26.831			M6	1.77
	M7	639.05			M7	28.139			M7	0.243
