# Supplementary material for: Qifuyin alleviates anxiety and depression in 3×Tg-AD mice by modulating neuroendocrine function
Source: Front Psychiatry. 2025 May 14;16:1554866. doi: 10.3389/fpsyt.2025.1554866 (PMC12116680; doi:10.3389/fpsyt.2025.1554866)
Supplement: Supplementary file 1 [file DataSheet1.zip › Raw data/Raw data for each figure/HPA,HPG/HPG.xlsx]

## Sheet: Sheet1
GnRH（mIU/mL）（Male+Female）				FSH（mIU/mL）（Male+Female）				LH（mIU/mL）（Male+Female）				T（ng/ml）（Male+Female）				E2（pg/mL）（Male+Female）
Male	Con1	474.11		Male	Con1	47.844		Male	Con1	11.553		Male	Con1	0.433		Male	Con1	32.428
	Con2	541.391			Con2	85.62			Con2	26.903			Con2	5.39			Con2	32.557
	Con3	577.797			Con3	88.444			Con3	43.924			Con3	6.508			Con3	65.449
	Con4	616.737			Con4	122.159			Con4	54.013			Con4	5.104			Con4	48.867
	Con5	639.549			Con5	104.86			Con5	28.017			Con5	5.214			Con5	40.539
	Con6	668.581			Con6	94.799			Con6	142.336			Con6	22.256			Con6	95.471
	Con7	693.927			Con7	178.646			Con7	42.995			Con7	7.225			Con7	91.017
	Mod1	396.454			Mod1	63.027			Mod1	15.188			Mod1	1.17			Mod1	26.184
	Mod2	405.925			Mod2	63.212			Mod2	18.716			Mod2	3.25			Mod2	29.764
	Mod3	420.901			Mod3	66.717			Mod3	48.571			Mod3	3.899			Mod3	98.977*
	Mod4	422.443			Mod4	65.61			Mod4	39.886			Mod4	7.515			Mod4	61.518
	Mod5	467.151			Mod5	65.425			Mod5	55.176			Mod5	7.997			Mod5	56.978
	Mod6	516.044			Mod6	69.668			Mod6	53.366			Mod6	4.849			Mod6	49.168
	Mod7	536.526			Mod7	73.727			Mod7	39.072			Mod7	5.989			Mod7	34.696
	M1	440.93			M1	54.022			M1	2.207			M1	1.033			M1	27.116
	M2	450.607			M2	59.318			M2	2.331			M2	3.119			M2	40.844
	M3	475.953			M3	80.854			M3	2.516			M3	7.515			M3	49.473
	M4	498.764			M4	78.735			M4	25.417			M4	6.322			M4	58.481
	M5	512.82			M5	69.027			M5	11.244			M5	8.055			M5	50.412
	M6	523.188			M6	83.854			M6	120.549			M6	7.549			M6	69.439
	M7	548.995			M7	156.404			M7	45.224			M7	4.326			M7	73.594
Female	Con1	414.294		Female	Con1	163.563		Female	Con1	3.245		Female	Con1	6.884		Female	Con1	45.035
	Con2	432.574			Con2	121.688			Con2	88.107			Con2	6.898			Con2	53.116
	Con3	446.889			Con3	125.747			Con3	55.99			Con3	10.578			Con3	93.501
	Con4	447.77			Con4	141.795			Con4	70.646			Con4	15.248			Con4	92.865
	Con5	486.532			Con5	149.174			Con5	21.973			Con5	7.532			Con5	140.822
	Con6	510.979			Con6	159.32			Con6	27.492			Con6	17.5			Con6	105.263
	Con7	671.973			Con7	97.339			Con7	10.302			Con7	10.378			Con7	90.419
	Mod1	338.394			Mod1	16.071			Mod1	1.588			Mod1	2.904			Mod1	27.116
	Mod2	396.459			Mod2	19.424			Mod2	2.516			Mod2	5.696			Mod2	32.688
	Mod3	436.782			Mod3	20.66			Mod3	3.507			Mod3	5.787			Mod3	45.414
	Mod4	486.091			Mod4	30.192			Mod4	4.188			Mod4	12.024*			Mod4	134.474*
	Mod5	488.856			Mod5	24.014			Mod5	2.764			Mod5	8.837			Mod5	105.263*
	Mod6	509.824			Mod6	21.896			Mod6	18.795			Mod6	12.396*			Mod6	101.23*
	Mod7	529.87			Mod7	165.583*			Mod7	4.868			Mod7	7.303			Mod7	50.094
	M1	435.217			M1	102.688			M1	5.145			M1	0.918			M1	34.189
	M2	439.401			M2	113.572			M2	6.864			M2	1.051			M2	38.441
	M3	465.389			M3	117.815			M3	6.502			M3	2.057			M3	48.718
	M4	483.008			M4	145.3			M4	5.869			M4	3.094			M4	102.008
	M5	491.157			M5	113.756			M5	16.273			M5	3.927			M5	147.931
	M6	499.306			M6	132.572			M6	43.867			M6	6.941			M6	66.359
	M7	508.776			M7	163.563			M7	13.921			M7	5.096			M7	86.477
GnRH（mIU/mL）（Male）				FSH（mIU/mL）（Male）				LH（mIU/mL）（Male）				T（ng/ml）（Male）				E2（pg/mL）（Male）
Male	Con1	474.11*		Male	Con1	47.844*		Male	Con1	11.553		Male	Con1	0.433*		Male	Con1	32.428
	Con2	541.391			Con2	85.62			Con2	26.903			Con2	5.39			Con2	32.557
	Con3	577.797			Con3	88.444			Con3	43.924			Con3	6.508			Con3	65.449
	Con4	616.737			Con4	122.159			Con4	54.013			Con4	5.104			Con4	48.867
	Con5	639.549			Con5	104.86			Con5	28.017			Con5	5.214			Con5	40.539
	Con6	668.581			Con6	94.799			Con6	142.336			Con6	22.256*			Con6	95.471
	Con7	693.927			Con7	178.646*			Con7	42.995			Con7	7.225			Con7	91.017
	Mod1	396.454			Mod1	63.027			Mod1	15.188			Mod1	1.17			Mod1	26.184
	Mod2	405.925			Mod2	63.212			Mod2	18.716			Mod2	3.25			Mod2	29.764
	Mod3	420.901			Mod3	66.717			Mod3	48.571			Mod3	3.899			Mod3	98.977*
	Mod4	422.443			Mod4	65.61			Mod4	39.886			Mod4	7.515			Mod4	61.518
	Mod5	467.151			Mod5	65.425			Mod5	55.176			Mod5	7.997			Mod5	56.978
	Mod6	516.044			Mod6	69.668			Mod6	53.366			Mod6	4.849			Mod6	49.168
	Mod7	536.526*			Mod7	73.727			Mod7	39.072			Mod7	5.989			Mod7	34.696
	M1	440.93			M1	54.022			M1	2.207			M1	1.033*			M1	27.116
	M2	450.607			M2	59.318			M2	2.331			M2	3.119*			M2	40.844
	M3	475.953			M3	80.854			M3	2.516			M3	7.515			M3	49.473
	M4	498.764			M4	78.735			M4	25.417			M4	6.322			M4	58.481
	M5	512.82			M5	69.027			M5	11.244			M5	8.055			M5	50.412
	M6	523.188			M6	83.854			M6	120.549			M6	7.549			M6	69.439
	M7	548.995			M7	156.404			M7	45.224			M7	4.326*			M7	73.594
GnRH（mIU/mL）（Female）				FSH（mIU/mL）（Female）				LH（mIU/mL）（Female）				T（ng/ml）（Female）				E2（pg/mL）（Female）
Female	Con1	414.294		Female	Con1	163.563		Female	Con1	3.245		Female	Con1	6.884		Female	Con1	45.035
	Con2	432.574			Con2	121.688			Con2	88.107			Con2	6.898			Con2	53.116
	Con3	446.889			Con3	125.747			Con3	55.99			Con3	10.578			Con3	93.501
	Con4	447.77			Con4	141.795			Con4	70.646			Con4	15.248			Con4	92.865
	Con5	486.532			Con5	149.174			Con5	21.973			Con5	7.532			Con5	140.822
	Con6	510.979			Con6	159.32			Con6	27.492			Con6	17.5			Con6	105.263
	Con7	671.973			Con7	97.339			Con7	10.302			Con7	10.378			Con7	90.419
	Mod1	338.394			Mod1	16.071			Mod1	1.588			Mod1	2.904			Mod1	27.116
	Mod2	396.459			Mod2	19.424			Mod2	2.516			Mod2	5.696			Mod2	32.688
	Mod3	436.782			Mod3	20.66			Mod3	3.507			Mod3	5.787			Mod3	45.414
	Mod4	486.091			Mod4	30.192			Mod4	4.188			Mod4	12.024*			Mod4	134.474*
	Mod5	488.856			Mod5	24.014			Mod5	2.764			Mod5	8.837			Mod5	105.263
	Mod6	509.824			Mod6	21.896			Mod6	18.795*			Mod6	12.396*			Mod6	101.23
	Mod7	529.87			Mod7	165.583*			Mod7	4.868			Mod7	7.303			Mod7	50.094
	M1	435.217			M1	102.688			M1	5.145			M1	0.918			M1	34.189
	M2	439.401			M2	113.572			M2	6.864			M2	1.051			M2	38.441
	M3	465.389			M3	117.815			M3	6.502			M3	2.057			M3	48.718
	M4	483.008			M4	145.3			M4	5.869			M4	3.094			M4	102.008
	M5	491.157			M5	113.756			M5	16.273			M5	3.927			M5	147.931
	M6	499.306			M6	132.572			M6	43.867			M6	6.941			M6	66.359
	M7	508.776			M7	163.563			M7	13.921			M7	5.096			M7	86.477
