# Supplementary material for: Qifuyin alleviates anxiety and depression in 3×Tg-AD mice by modulating neuroendocrine function
Source: Front Psychiatry. 2025 May 14;16:1554866. doi: 10.3389/fpsyt.2025.1554866 (PMC12116680; doi:10.3389/fpsyt.2025.1554866)
Supplement: Supplementary file 1 [file DataSheet1.zip › Raw data/Raw data for each figure/Multiple linear regression/Female-Percentage of open arm time.xlsx]

## Sheet: Sheet1
Group	CORT	CRH	ACTH	E2	T	LH	FSH	GnRH	Percentage of open arm time
Con1	7.428	47.063	511.495	45.035	6.884	3.245	163.563	414.294	2.61606
Con2	5.125	36.973	479.266	53.116	6.898	88.107	121.688	432.574	47.3648
Con3	4.194	75.25	476.027	93.501	10.578	55.99	125.747	446.889	19.1955
Con4	3.458	66.121	463.556	92.865	15.248	70.646	141.795	447.77	41.332
Con5	4.006	23.84	458.697	140.822	7.532	21.973	149.174	486.532	46.365
Con6	2.478	31.688	447.684	105.263	17.5	27.492	159.32	510.979	17.8055
Con7	1.758	33.129	441.368	90.419	10.378	10.302	97.339	671.973	100
Mod1	10.007	103.256	663.95	27.116	2.904	1.588	16.071	338.394	12.5691
Mod2	4.68	69.693	663.531	32.688	5.696	2.516	19.424	396.459	15.3179
Mod3	3.942	257.124	646.373	45.414	5.787	3.507	20.66	436.782	0
Mod4	2.412	104.564	632.354	134.474	12.024	4.188	30.192	486.091	0.359976
Mod5	2.037	34.532	630.262	105.263	8.837	2.764	24.014	488.856	1.53662
Mod6	3.6	35.839	629.843	101.23	12.396	18.795	21.896	509.824	38.9585
Mod7	3.785	53.856	625.868	50.094	7.303	4.868	165.583	529.87	0
QFY1	3.354	49.352	668.972	34.189	0.918	5.145	102.688	435.217	18.3969
QFY2	3.085	81.172	653.069	38.441	1.051	6.864	113.572	439.401	100
QFY3	1.262	114.299	651.605	48.718	2.057	6.502	117.815	465.389	100
QFY4	0.616	39.181	649.931	102.008	3.094	5.869	145.3	483.008	100
QFY5	2.164	23.78	649.512	147.931	3.927	16.273	113.756	491.157	100
QFY6	1.77	26.831	640.933	66.359	6.941	43.867	132.572	499.306	100
QFY7	0.243	28.139	639.05	86.477	5.096	13.921	163.563	508.776	50.1947
