# Supplementary material for: Qifuyin alleviates anxiety and depression in 3×Tg-AD mice by modulating neuroendocrine function
Source: Front Psychiatry. 2025 May 14;16:1554866. doi: 10.3389/fpsyt.2025.1554866 (PMC12116680; doi:10.3389/fpsyt.2025.1554866)
Supplement: Supplementary file 1 [file DataSheet1.zip › Raw data/Raw data for each figure/Multiple linear regression/Female-The floating immobility time.xlsx]

## Sheet: Sheet1
Group	CORT	CRH	ACTH	E2	T	LH	FSH	GnRH	The floating immobility time
Con1	7.428	47.063	511.495	45.035	6.884	3.245	163.563	414.294	23.01
Con2	5.125	36.973	479.266	53.116	6.898	88.107	121.688	432.574	15.49
Con3	4.194	75.25	476.027	93.501	10.578	55.99	125.747	446.889	0.55
Con4	3.458	66.121	463.556	92.865	15.248	70.646	141.795	447.77	3.73
Con5	4.006	23.84	458.697	140.822	7.532	21.973	149.174	486.532	9.6
Con6	2.478	31.688	447.684	105.263	17.5	27.492	159.32	510.979	0
Con7	1.758	33.129	441.368	90.419	10.378	10.302	97.339	671.973	0
Mod1	10.007	103.256	663.95	27.116	2.904	1.588	16.071	338.394	171.21
Mod2	4.68	69.693	663.531	32.688	5.696	2.516	19.424	396.459	101.92
Mod3	3.942	257.124	646.373	45.414	5.787	3.507	20.66	436.782	101.87
Mod4	2.412	104.564	632.354	134.474	12.024	4.188	30.192	486.091	78.98
Mod5	2.037	34.532	630.262	105.263	8.837	2.764	24.014	488.856	83.19
Mod6	3.6	35.839	629.843	101.23	12.396	18.795	21.896	509.824	47.48
Mod7	3.785	53.856	625.868	50.094	7.303	4.868	165.583	529.87	6.94
QFY1	3.354	49.352	668.972	34.189	0.918	5.145	102.688	435.217	101.32
QFY2	3.085	81.172	653.069	38.441	1.051	6.864	113.572	439.401	70.39
QFY3	1.262	114.299	651.605	48.718	2.057	6.502	117.815	465.389	69.38
QFY4	0.616	39.181	649.931	102.008	3.094	5.869	145.3	483.008	45.79
QFY5	2.164	23.78	649.512	147.931	3.927	16.273	113.756	491.157	52.82
QFY6	1.77	26.831	640.933	66.359	6.941	43.867	132.572	499.306	43.24
QFY7	0.243	28.139	639.05	86.477	5.096	13.921	163.563	508.776	20.82
	HPA：ACTH，CRH，CORT
	HPT：GnRH, FSH, LH, T
	HPO：GnRH, FSH, LH, E2
