# Supplementary material for: Qifuyin alleviates anxiety and depression in 3×Tg-AD mice by modulating neuroendocrine function
Source: Front Psychiatry. 2025 May 14;16:1554866. doi: 10.3389/fpsyt.2025.1554866 (PMC12116680; doi:10.3389/fpsyt.2025.1554866)
Supplement: Supplementary file 1 [file DataSheet1.zip › Raw data/Raw data for each figure/Multiple linear regression/Male-Percentage of open arm time.xlsx]

## Sheet: Sheet1
Group	CORT	CRH	ACTH	E2	T	LH	FSH	GnRH	Percentage of open arm time
Con1	4.483	114.735	677.76	32.428	0.433	11.553	47.844	474.11	100
Con2	3.785	94.393	671.692	32.557	5.39	26.903	85.62	541.391	45.1063
Con3	2.807	85.966	651.605	65.449	6.508	43.924	88.444	577.797	43.3946
Con4	1.615	60.975	639.678	48.867	5.104	54.013	122.159	616.737	48.6928
Con5	0.579	31.045	637.376	40.539	5.214	28.017	104.86	639.549	44.8281
Con6	2.581	46.591	635.074	95.471	22.256	142.336	94.799	668.581	81.8861
Con7	2.192	60.54	628.588	91.017	7.225	42.995	178.646	693.927	74.7403
Mod1	12.101	106.96	521.05	26.184	1.17	15.188	63.027	396.454	0.089997
Mod2	4.031	222.911	507.608	29.764	3.25	18.716	63.212	405.925	0.176673
Mod3	3.821	69.644	480.399	98.977	3.899	48.571	66.717	420.901	7.04704
Mod4	2.718	114.647	468.253	61.518	7.515	39.886	65.61	422.443	35.1765
Mod5	0.381	27.524	462.422	56.978	7.997	55.176	65.425	467.151	1.79278
Mod6	3.266	54.109	456.106	49.168	4.849	53.366	69.668	516.044	53.5148
Mod7	2.744	68.523	442.664	34.696	5.989	39.072	73.727	536.526	8.58695
QFY1	5.028	130.342	513.6	27.116	1.033	2.207	54.022	440.93	25.4198
QFY2	3.434	47.703	508.094	40.844	3.119	2.331	59.318	450.607	97.2243
QFY3	2.598	49.945	505.341	49.473	7.515	2.516	80.854	475.953	71.6979
QFY4	4.239	55.551	504.207	58.481	6.322	25.417	78.735	498.764	82.7556
QFY5	3.694	34.411	493.842	50.412	8.055	11.244	69.027	512.82	87.7126
QFY6	1.635	35.852	475.217	69.439	7.549	120.549	83.854	523.188	25.7692
QFY7	0.45	42.578	471.816	73.594	4.326	45.224	156.404	548.995	25.4396
	HPA：ACTH，CRH，CORT
	HPT：GnRH, FSH, LH, T
	HPO：GnRH, FSH, LH, E2
