# Supplementary material for: Qifuyin alleviates anxiety and depression in 3×Tg-AD mice by modulating neuroendocrine function
Source: Front Psychiatry. 2025 May 14;16:1554866. doi: 10.3389/fpsyt.2025.1554866 (PMC12116680; doi:10.3389/fpsyt.2025.1554866)
Supplement: Supplementary file 1 [file DataSheet1.zip › Raw data/Raw data for each figure/Multiple linear regression/Male-The floating immobility time.xlsx]

## Sheet: Sheet1
Group	CORT	CRH	ACTH	E2	T	LH	FSH	GnRH	The floating immobility time
Con1	4.483	114.735	677.76	32.428	0.433	11.553	47.844	474.11	122.15
Con2	3.785	94.393	671.692	32.557	5.39	26.903	85.62	541.391	100.81
Con3	2.807	85.966	651.605	65.449	6.508	43.924	88.444	577.797	0
Con4	1.615	60.975	639.678	48.867	5.104	54.013	122.159	616.737	3.21
Con5	0.579	31.045	637.376	40.539	5.214	28.017	104.86	639.549	45.3
Con6	2.581	46.591	635.074	95.471	22.256	142.336	94.799	668.581	0
Con7	2.192	60.54	628.588	91.017	7.225	42.995	178.646	693.927	0
Mod1	12.101	106.96	521.05	26.184	1.17	15.188	63.027	396.454	174.94
Mod2	4.031	222.911	507.608	29.764	3.25	18.716	63.212	405.925	152.55
Mod3	3.821	69.644	480.399	98.977	3.899	48.571	66.717	420.901	101.89
Mod4	2.718	114.647	468.253	61.518	7.515	39.886	65.61	422.443	141.87
Mod5	0.381	27.524	462.422	56.978	7.997	55.176	65.425	467.151	142.93
Mod6	3.266	54.109	456.106	49.168	4.849	53.366	69.668	516.044	78.99
Mod7	2.744	68.523	442.664	34.696	5.989	39.072	73.727	536.526	62.88
QFY1	5.028	130.342	513.6	27.116	1.033	2.207	54.022	440.93	87.49
QFY2	3.434	47.703	508.094	40.844	3.119	2.331	59.318	450.607	79.97
QFY3	2.598	49.945	505.341	49.473	7.515	2.516	80.854	475.953	63.62
QFY4	4.239	55.551	504.207	58.481	6.322	25.417	78.735	498.764	71.99
QFY5	3.694	34.411	493.842	50.412	8.055	11.244	69.027	512.82	10.88
QFY6	1.635	35.852	475.217	69.439	7.549	120.549	83.854	523.188	4.27
QFY7	0.45	42.578	471.816	73.594	4.326	45.224	156.404	548.995	3.21
	HPA：ACTH，CRH，CORT
	HPT：GnRH, FSH, LH, T
	HPO：GnRH, FSH, LH, E2
