# Supplementary material for: Qifuyin alleviates anxiety and depression in 3×Tg-AD mice by modulating neuroendocrine function
Source: Front Psychiatry. 2025 May 14;16:1554866. doi: 10.3389/fpsyt.2025.1554866 (PMC12116680; doi:10.3389/fpsyt.2025.1554866)
Supplement: Supplementary file 1 [file DataSheet1.zip › Raw data/Raw data for each figure/PCA/PC scores/Female-HPA.xlsx]

## Sheet: Sheet1
Group	PC1 scores	PC2 scores
Con1	0.159886	1.93535
Con2	0.847141	1.28511
Con3	0.45435	1.03778
Con4	0.772815	0.833089
Con5	1.33131	0.985845
Con6	1.51058	0.513857
Con7	1.6348	0.294589
Mod1	-2.02305	1.98593
Mod2	-0.778523	-0.0227574
Mod3	-3.23968	0.172061
Mod4	-0.746228	-0.582551
Mod5	0.322783	-0.837672
Mod6	0.0833568	-0.26081
Mod7	-0.17441	-0.133244
QFY1	-0.334074	-0.581608
QFY2	-0.645249	-0.516032
QFY3	-0.848597	-1.11092
QFY4	0.329131	-1.47745
QFY5	0.330789	-0.937492
QFY6	0.400364	-1.01968
QFY7	0.612504	-1.56339
