# Supplementary material for: Qifuyin alleviates anxiety and depression in 3×Tg-AD mice by modulating neuroendocrine function
Source: Front Psychiatry. 2025 May 14;16:1554866. doi: 10.3389/fpsyt.2025.1554866 (PMC12116680; doi:10.3389/fpsyt.2025.1554866)
Supplement: Supplementary file 1 [file DataSheet1.zip › Raw data/Raw data for each figure/PCA/PC scores/Female-HPO.xlsx]

## Sheet: Sheet1
Group	PC1 scores	PC2 scores
Con1	-0.704174	-0.726759
Con2	0.314273	-2.60642
Con3	0.678925	-1.25614
Con4	1.00744	-1.80695
Con5	1.52335	0.219909
Con6	1.36308	-0.187853
Con7	1.82608	1.74301
Mod1	-2.97769	-0.1283
Mod2	-2.32672	0.253144
Mod3	-1.74488	0.598923
Mod4	0.149382	1.64902
Mod5	-0.34307	1.48938
Mod6	-0.0262767	1.15101
Mod7	0.45599	0.0216683
QFY1	-1.1895	-0.239604
QFY2	-0.969271	-0.311658
QFY3	-0.545394	-0.0695781
QFY4	0.658193	0.329816
QFY5	1.28913	0.77143
QFY6	0.642337	-0.870352
QFY7	0.918798	-0.0236876
