# Supplementary material for: Qifuyin alleviates anxiety and depression in 3×Tg-AD mice by modulating neuroendocrine function
Source: Front Psychiatry. 2025 May 14;16:1554866. doi: 10.3389/fpsyt.2025.1554866 (PMC12116680; doi:10.3389/fpsyt.2025.1554866)
Supplement: Supplementary file 1 [file DataSheet1.zip › Raw data/Raw data for each figure/PCA/PC scores/Female-HPT.xlsx]

## Sheet: Sheet1
Group	PC1 scores	PC2 scores
Con1	0.304101	-0.503934
Con2	-1.31789	-2.26447
Con3	-1.21961	-1.16347
Con4	-2.26479	-1.39885
Con5	-0.557307	-0.0669094
Con6	-2.18841	0.429807
Con7	-1.50483	2.6612
Mod1	2.55786	-0.915643
Mod2	1.76212	-0.177229
Mod3	1.44506	0.257826
Mod4	0.227448	1.01491
Mod5	0.693493	0.979944
Mod6	-0.22965	0.966192
Mod7	-0.586001	0.785821
QFY1	1.37115	-0.312662
QFY2	1.20029	-0.344984
QFY3	0.869559	-0.0152611
QFY4	0.408907	0.13658
QFY5	0.279025	0.123771
QFY6	-0.9081	-0.430037
QFY7	-0.34243	0.237407
