# Supplementary material for: Qifuyin alleviates anxiety and depression in 3×Tg-AD mice by modulating neuroendocrine function
Source: Front Psychiatry. 2025 May 14;16:1554866. doi: 10.3389/fpsyt.2025.1554866 (PMC12116680; doi:10.3389/fpsyt.2025.1554866)
Supplement: Supplementary file 1 [file DataSheet1.zip › Raw data/Raw data for each figure/PCA/PC scores/Male-HPA.xlsx]

## Sheet: Sheet1
Group	PC1 scores	PC2 scores
Con1	1.11973	-1.62419
Con2	0.594743	-1.57337
Con3	0.161044	-1.38547
Con4	-0.585148	-1.29111
Con5	-1.35405	-1.29706
Con6	-0.533089	-1.15466
Con7	-0.434764	-1.11826
Mod1	3.06403	0.784734
Mod2	2.51535	0.277317
Mod3	0.0422559	0.771036
Mod4	0.411742	0.792363
Mod5	-1.62869	0.809523
Mod6	-0.383285	1.04612
Mod7	-0.32277	1.15727
QFY1	1.36862	0.378815
QFY2	-0.386054	0.436061
QFY3	-0.596305	0.411333
QFY4	-0.033823	0.527269
QFY5	-0.530828	0.641123
QFY6	-1.1232	0.728204
QFY7	-1.36551	0.682957
