# Supplementary material for: Qifuyin alleviates anxiety and depression in 3×Tg-AD mice by modulating neuroendocrine function
Source: Front Psychiatry. 2025 May 14;16:1554866. doi: 10.3389/fpsyt.2025.1554866 (PMC12116680; doi:10.3389/fpsyt.2025.1554866)
Supplement: Supplementary file 1 [file DataSheet1.zip › Raw data/Raw data for each figure/PCA/PC scores/Male-HPO.xlsx]

## Sheet: Sheet1
Group	PC1 scores	PC2 scores
Con1	-1.67193	0.0693627
Con2	-0.473006	0.74644
Con3	0.766412	0.0683983
Con4	1.27844	0.941659
Con5	0.625943	1.35773
Con6	3.38884	-1.6603
Con7	3.44115	1.67345
Mod1	-2.01383	0.0181746
Mod2	-1.82498	-0.0614159
Mod3	0.287069	-1.70935
Mod4	-0.687075	-0.88946
Mod5	-0.318224	-0.869718
Mod6	-0.152261	-0.399961
Mod7	-0.478903	0.273693
QFY1	-2.0247	0.279479
QFY2	-1.56899	0.16158
QFY3	-0.882276	0.480902
QFY4	-0.270808	-0.0109593
QFY5	-0.701212	0.282797
QFY6	1.44519	-1.66244
QFY7	1.83514	0.909934
