# Supplementary material for: Qifuyin alleviates anxiety and depression in 3×Tg-AD mice by modulating neuroendocrine function
Source: Front Psychiatry. 2025 May 14;16:1554866. doi: 10.3389/fpsyt.2025.1554866 (PMC12116680; doi:10.3389/fpsyt.2025.1554866)
Supplement: Supplementary file 1 [file DataSheet1.zip › Raw data/Raw data for each figure/PCA/PC scores/Male-HPT.xlsx]

## Sheet: Sheet1
Group	PC1 scores	PC2 scores
Con1	-1.78063	0.0721597
Con2	-0.0563021	0.354985
Con3	0.58373	0.208076
Con4	1.26575	1.05704
Con5	0.830859	1.13615
Con6	4.44391	-2.3257
Con7	2.60883	2.41444
Mod1	-1.9445	-0.0612254
Mod2	-1.5923	-0.292598
Mod3	-0.955954	-0.6317
Mod4	-0.666784	-0.924177
Mod5	-0.110582	-1.00623
Mod6	-0.124861	-0.360574
Mod7	-0.00733296	-0.13041
QFY1	-1.97464	0.12356
QFY2	-1.59983	0.0403154
QFY3	-0.640456	0.0937267
QFY4	-0.337633	-0.0342211
QFY5	-0.375669	-0.171734
QFY6	1.36195	-1.23764
QFY7	1.07245	1.67575
