# Supplementary material for: Qifuyin alleviates anxiety and depression in 3×Tg-AD mice by modulating neuroendocrine function
Source: Front Psychiatry. 2025 May 14;16:1554866. doi: 10.3389/fpsyt.2025.1554866 (PMC12116680; doi:10.3389/fpsyt.2025.1554866)
Supplement: Supplementary file 1 [file DataSheet1.zip › Raw data/Raw data for each figure/PCA/PCA scatter plot/PCA-Female-HPA.xlsx]

## Sheet: Sheet1
Female		CORT（ng/ml）	CRH（pg/mL）	ACTH（pg/mL）
	Con1	7.428	47.063	511.495
	Con2	5.125	36.973	479.266
	Con3	4.194	75.25	476.027
	Con4	3.458	66.121	463.556
	Con5	4.006	23.84	458.697
	Con6	2.478	31.688	447.684
	Con7	1.758	33.129	441.368
	Mod1	10.007	103.256	663.95
	Mod2	4.68	69.693	663.531
	Mod3	3.942	257.124	646.373
	Mod4	2.412	104.564	632.354
	Mod5	2.037	34.532	630.262
	Mod6	3.6	35.839	629.843
	Mod7	3.785	53.856	625.868
	M1	3.354	49.352	668.972
	M2	3.085	81.172	653.069
	M3	1.262	114.299	651.605
	M4	0.616	39.181	649.931
	M5	2.164	23.78	649.512
	M6	1.77	26.831	640.933
	M7	0.243	28.139	639.05
