# Supplementary material for: Qifuyin alleviates anxiety and depression in 3×Tg-AD mice by modulating neuroendocrine function
Source: Front Psychiatry. 2025 May 14;16:1554866. doi: 10.3389/fpsyt.2025.1554866 (PMC12116680; doi:10.3389/fpsyt.2025.1554866)
Supplement: Supplementary file 1 [file DataSheet1.zip › Raw data/Raw data for each figure/PCA/PCA scatter plot/PCA-Female-HPO.xlsx]

## Sheet: Sheet1
Female		E2（pg/mL）	LH（mIU/mL）	FSH（mIU/mL）	GnRH（mIU/mL）
	Con1	45.035	3.245	163.563	414.294
	Con2	53.116	88.107	121.688	432.574
	Con3	93.501	55.99	125.747	446.889
	Con4	92.865	70.646	141.795	447.77
	Con5	140.822	21.973	149.174	486.532
	Con6	105.263	27.492	159.32	510.979
	Con7	90.419	10.302	97.339	671.973
	Mod1	27.116	1.588	16.071	338.394
	Mod2	32.688	2.516	19.424	396.459
	Mod3	45.414	3.507	20.66	436.782
	Mod4	134.474	4.188	30.192	486.091
	Mod5	105.263	2.764	24.014	488.856
	Mod6	101.23	18.795	21.896	509.824
	Mod7	50.094	4.868	165.583	529.87
	M1	34.189	5.145	102.688	435.217
	M2	38.441	6.864	113.572	439.401
	M3	48.718	6.502	117.815	465.389
	M4	102.008	5.869	145.3	483.008
	M5	147.931	16.273	113.756	491.157
	M6	66.359	43.867	132.572	499.306
	M7	86.477	13.921	163.563	508.776
