# Supplementary material for: Qifuyin alleviates anxiety and depression in 3×Tg-AD mice by modulating neuroendocrine function
Source: Front Psychiatry. 2025 May 14;16:1554866. doi: 10.3389/fpsyt.2025.1554866 (PMC12116680; doi:10.3389/fpsyt.2025.1554866)
Supplement: Supplementary file 1 [file DataSheet1.zip › Raw data/Raw data for each figure/PCA/PCA scatter plot/PCA-Female-HPT.xlsx]

## Sheet: Sheet1
Female		T（ng/ml）	LH（mIU/mL）	FSH（mIU/mL）	GnRH（mIU/mL）
	Con1	6.884	3.245	163.563	414.294
	Con2	6.898	88.107	121.688	432.574
	Con3	10.578	55.99	125.747	446.889
	Con4	15.248	70.646	141.795	447.77
	Con5	7.532	21.973	149.174	486.532
	Con6	17.5	27.492	159.32	510.979
	Con7	10.378	10.302	97.339	671.973
	Mod1	2.904	1.588	16.071	338.394
	Mod2	5.696	2.516	19.424	396.459
	Mod3	5.787	3.507	20.66	436.782
	Mod4	12.024	4.188	30.192	486.091
	Mod5	8.837	2.764	24.014	488.856
	Mod6	12.396	18.795	21.896	509.824
	Mod7	7.303	4.868	165.583	529.87
	M1	0.918	5.145	102.688	435.217
	M2	1.051	6.864	113.572	439.401
	M3	2.057	6.502	117.815	465.389
	M4	3.094	5.869	145.3	483.008
	M5	3.927	16.273	113.756	491.157
	M6	6.941	43.867	132.572	499.306
	M7	5.096	13.921	163.563	508.776
