# Supplementary material for: Qifuyin alleviates anxiety and depression in 3×Tg-AD mice by modulating neuroendocrine function
Source: Front Psychiatry. 2025 May 14;16:1554866. doi: 10.3389/fpsyt.2025.1554866 (PMC12116680; doi:10.3389/fpsyt.2025.1554866)
Supplement: Supplementary file 1 [file DataSheet1.zip › Raw data/Raw data for each figure/PCA/PCA scatter plot/PCA-Male-HPA.xlsx]

## Sheet: Sheet1
		CORT（ng/ml）	CRH（pg/mL）	ACTH（pg/mL）
Male	Con1	4.483	114.735	677.76
	Con2	3.785	94.393	671.692
	Con3	2.807	85.966	651.605
	Con4	1.615	60.975	639.678
	Con5	0.579	31.045	637.376
	Con6	2.581	46.591	635.074
	Con7	2.192	60.54	628.588
	Mod1	12.101	106.96	521.05
	Mod2	4.031	222.911	507.608
	Mod3	3.821	69.644	480.399
	Mod4	2.718	114.647	468.253
	Mod5	0.381	27.524	462.422
	Mod6	3.266	54.109	456.106
	Mod7	2.744	68.523	442.664
	M1	5.028	130.342	513.6
	M2	3.434	47.703	508.094
	M3	2.598	49.945	505.341
	M4	4.239	55.551	504.207
	M5	3.694	34.411	493.842
	M6	1.635	35.852	475.217
	M7	0.45	42.578	471.816
