# Supplementary material for: Qifuyin alleviates anxiety and depression in 3×Tg-AD mice by modulating neuroendocrine function
Source: Front Psychiatry. 2025 May 14;16:1554866. doi: 10.3389/fpsyt.2025.1554866 (PMC12116680; doi:10.3389/fpsyt.2025.1554866)
Supplement: Supplementary file 1 [file DataSheet1.zip › Raw data/Raw data for each figure/PCA/PCA scatter plot/PCA-Male-HPO.xlsx]

## Sheet: Sheet1
		E2（pg/mL）	LH（mIU/mL）	FSH（mIU/mL）	GnRH（mIU/mL）
Male	Con1	32.428	11.553	47.844	474.11
	Con2	32.557	26.903	85.62	541.391
	Con3	65.449	43.924	88.444	577.797
	Con4	48.867	54.013	122.159	616.737
	Con5	40.539	28.017	104.86	639.549
	Con6	95.471	142.336	94.799	668.581
	Con7	91.017	42.995	178.646	693.927
	Mod1	26.184	15.188	63.027	396.454
	Mod2	29.764	18.716	63.212	405.925
	Mod3	98.977	48.571	66.717	420.901
	Mod4	61.518	39.886	65.61	422.443
	Mod5	56.978	55.176	65.425	467.151
	Mod6	49.168	53.366	69.668	516.044
	Mod7	34.696	39.072	73.727	536.526
	M1	27.116	2.207	54.022	440.93
	M2	40.844	2.331	59.318	450.607
	M3	49.473	2.516	80.854	475.953
	M4	58.481	25.417	78.735	498.764
	M5	50.412	11.244	69.027	512.82
	M6	69.439	120.549	83.854	523.188
	M7	73.594	45.224	156.404	548.995
