# Supplementary material for: Qifuyin alleviates anxiety and depression in 3×Tg-AD mice by modulating neuroendocrine function
Source: Front Psychiatry. 2025 May 14;16:1554866. doi: 10.3389/fpsyt.2025.1554866 (PMC12116680; doi:10.3389/fpsyt.2025.1554866)
Supplement: Supplementary file 1 [file DataSheet1.zip › Raw data/Raw data for each figure/PCA/PCA scatter plot/PCA-Male-HPT.xlsx]

## Sheet: Sheet1
		T（ng/ml）	LH（mIU/mL）	FSH（mIU/mL）	GnRH（mIU/mL）
Male	Con1	0.433	11.553	47.844	474.11
	Con2	5.39	26.903	85.62	541.391
	Con3	6.508	43.924	88.444	577.797
	Con4	5.104	54.013	122.159	616.737
	Con5	5.214	28.017	104.86	639.549
	Con6	22.256	142.336	94.799	668.581
	Con7	7.225	42.995	178.646	693.927
	Mod1	1.17	15.188	63.027	396.454
	Mod2	3.25	18.716	63.212	405.925
	Mod3	3.899	48.571	66.717	420.901
	Mod4	7.515	39.886	65.61	422.443
	Mod5	7.997	55.176	65.425	467.151
	Mod6	4.849	53.366	69.668	516.044
	Mod7	5.989	39.072	73.727	536.526
	M1	1.033	2.207	54.022	440.93
	M2	3.119	2.331	59.318	450.607
	M3	7.515	2.516	80.854	475.953
	M4	6.322	25.417	78.735	498.764
	M5	8.055	11.244	69.027	512.82
	M6	7.549	120.549	83.854	523.188
	M7	4.326	45.224	156.404	548.995
