# Supplementary material for: Qifuyin alleviates anxiety and depression in 3×Tg-AD mice by modulating neuroendocrine function
Source: Front Psychiatry. 2025 May 14;16:1554866. doi: 10.3389/fpsyt.2025.1554866 (PMC12116680; doi:10.3389/fpsyt.2025.1554866)
Supplement: Supplementary file 1 [file DataSheet1.zip › Raw data/Raw data for each figure/Pearson/EPM index/Female-hormone-EPM.xlsx]

## Sheet: Sheet1
Group	CORT	CRH	ACTH	E2	T	LH	FSH	GnRH	Open arm time	Frequency of open arm	Percentage of open arm time	Percentage of frequency in open arm
Con1	7.428	47.063	511.495	45.035	6.884	3.245	163.563	414.294	6.92	2	2.61606	28.5714
Con2	5.125	36.973	479.266	53.116	6.898	88.107	121.688	432.574	138.94	1	47.3648	50
Con3	4.194	75.25	476.027	93.501	10.578	55.99	125.747	446.889	50.68	2	19.1955	28.5714
Con4	3.458	66.121	463.556	92.865	15.248	70.646	141.795	447.77	124	2	41.332	50
Con5	4.006	23.84	458.697	140.822	7.532	21.973	149.174	486.532	108.8	6	46.365	54.5455
Con6	2.478	31.688	447.684	105.263	17.5	27.492	159.32	510.979	49.33	4	17.8055	50
Con7	1.758	33.129	441.368	90.419	10.378	10.302	97.339	671.973	283.74	1	100	100
Mod1	10.007	103.256	663.95	27.116	2.904	1.588	16.071	338.394	35.47	1	12.5691	33.3333
Mod2	4.68	69.693	663.531	32.688	5.696	2.516	19.424	396.459	41.87	1	15.3179	33.3333
Mod3	3.942	257.124	646.373	45.414	5.787	3.507	20.66	436.782	0	0	0	0
Mod4	2.412	104.564	632.354	134.474	12.024	4.188	30.192	486.091	1.08	1	0.359976	50
Mod5	2.037	34.532	630.262	105.263	8.837	2.764	24.014	488.856	4.61	1	1.53662	50
Mod6	3.6	35.839	629.843	101.23	12.396	18.795	21.896	509.824	113.86	1	38.9585	50
Mod7	3.785	53.856	625.868	50.094	7.303	4.868	165.583	529.87	0	0	0	0
QFY1	3.354	49.352	668.972	34.189	0.918	5.145	102.688	435.217	45.33	5	18.3969	38.4615
QFY2	3.085	81.172	653.069	38.441	1.051	6.864	113.572	439.401	298.15	3	100	100
QFY3	1.262	114.299	651.605	48.718	2.057	6.502	117.815	465.389	298.93	1	100	100
QFY4	0.616	39.181	649.931	102.008	3.094	5.869	145.3	483.008	300.01	1	100	100
QFY5	2.164	23.78	649.512	147.931	3.927	16.273	113.756	491.157	296.28	2	100	100
QFY6	1.77	26.831	640.933	66.359	6.941	43.867	132.572	499.306	234.41	1	100	100
QFY7	0.243	28.139	639.05	86.477	5.096	13.921	163.563	508.776	140.53	2	50.1947	28.5714
