# Supplementary material for: Qifuyin alleviates anxiety and depression in 3×Tg-AD mice by modulating neuroendocrine function
Source: Front Psychiatry. 2025 May 14;16:1554866. doi: 10.3389/fpsyt.2025.1554866 (PMC12116680; doi:10.3389/fpsyt.2025.1554866)
Supplement: Supplementary file 1 [file DataSheet1.zip › Raw data/Raw data for each figure/Pearson/EPM index/Male-hormone-EPM.xlsx]

## Sheet: Sheet1
Group	CORT	CRH	ACTH	E2	T	LH	FSH	GnRH	Open arm time	Frequency of open arm	Percentage of open arm time	Percentage of frequency in open arm
Con1	4.483	114.735	677.76	32.428	0.433	11.553	47.844	474.11	300	1	100	100
Con2	3.785	94.393	671.692	32.557	5.39	26.903	85.62	541.391	121.62	7	45.1063	38.8889
Con3	2.807	85.966	651.605	65.449	6.508	43.924	88.444	577.797	100.81	5	43.3946	45.4545
Con4	1.615	60.975	639.678	48.867	5.104	54.013	122.159	616.737	95.17	5	48.6928	62.5
Con5	0.579	31.045	637.376	40.539	5.214	28.017	104.86	639.549	28.82	5	44.8281	55.5556
Con6	2.581	46.591	635.074	95.471	22.256	142.336	94.799	668.581	119.48	13	81.8861	61.9048
Con7	2.192	60.54	628.588	91.017	7.225	42.995	178.646	693.927	74.12	7	74.7403	77.7778
Mod1	12.101	106.96	521.05	26.184	1.17	15.188	63.027	396.454	0.27	0	0.089997	0
Mod2	4.031	222.911	507.608	29.764	3.25	18.716	63.212	405.925	0.53	0	0.176673	0
Mod3	3.821	69.644	480.399	98.977	3.899	48.571	66.717	420.901	20.54	0	7.04704	0
Mod4	2.718	114.647	468.253	61.518	7.515	39.886	65.61	422.443	61.07	5	35.1765	55.5556
Mod5	0.381	27.524	462.422	56.978	7.997	55.176	65.425	467.151	5.35	1	1.79278	50
Mod6	3.266	54.109	456.106	49.168	4.849	53.366	69.668	516.044	116.02	5	53.5148	41.6667
Mod7	2.744	68.523	442.664	34.696	5.989	39.072	73.727	536.526	17.86	2	8.58695	40
QFY1	5.028	130.342	513.6	27.116	1.033	2.207	54.022	440.93	72.81	2	25.4198	25
QFY2	3.434	47.703	508.094	40.844	3.119	2.331	59.318	450.607	158.67	1	97.2243	50
QFY3	2.598	49.945	505.341	49.473	7.515	2.516	80.854	475.953	160.08	8	71.6979	53.3333
QFY4	4.239	55.551	504.207	58.481	6.322	25.417	78.735	498.764	230.4	8	82.7556	80
QFY5	3.694	34.411	493.842	50.412	8.055	11.244	69.027	512.82	173.32	4	87.7126	66.6667
QFY6	1.635	35.852	475.217	69.439	7.549	120.549	83.854	523.188	53.6	4	25.7692	57.1429
QFY7	0.45	42.578	471.816	73.594	4.326	45.224	156.404	548.995	30.67	5	25.4396	41.6667
