# Supplementary material for: Qifuyin alleviates anxiety and depression in 3×Tg-AD mice by modulating neuroendocrine function
Source: Front Psychiatry. 2025 May 14;16:1554866. doi: 10.3389/fpsyt.2025.1554866 (PMC12116680; doi:10.3389/fpsyt.2025.1554866)
Supplement: Supplementary file 1 [file DataSheet1.zip › Raw data/Raw data for each figure/Pearson/ST index/Female-hormone-ST.xlsx]

## Sheet: Sheet1
Group	CORT	CRH	ACTH	E2	T	LH	FSH	GnRH	Grooming latency(S)	Grooming frequency（n）
Con1	7.428	47.063	511.495	45.035	6.884	3.245	163.563	414.294	11	68
Con2	5.125	36.973	479.266	53.116	6.898	88.107	121.688	432.574	6	79
Con3	4.194	75.25	476.027	93.501	10.578	55.99	125.747	446.889	5	154
Con4	3.458	66.121	463.556	92.865	15.248	70.646	141.795	447.77	4	136
Con5	4.006	23.84	458.697	140.822	7.532	21.973	149.174	486.532	4	116
Con6	2.478	31.688	447.684	105.263	17.5	27.492	159.32	510.979	3	219
Con7	1.758	33.129	441.368	90.419	10.378	10.302	97.339	671.973	0	235
Mod1	10.007	103.256	663.95	27.116	2.904	1.588	16.071	338.394	21	37
Mod2	4.68	69.693	663.531	32.688	5.696	2.516	19.424	396.459	19	59
Mod3	3.942	257.124	646.373	45.414	5.787	3.507	20.66	436.782	12	77
Mod4	2.412	104.564	632.354	134.474	12.024	4.188	30.192	486.091	10	106
Mod5	2.037	34.532	630.262	105.263	8.837	2.764	24.014	488.856	9	98
Mod6	3.6	35.839	629.843	101.23	12.396	18.795	21.896	509.824	9	84
Mod7	3.785	53.856	625.868	50.094	7.303	4.868	165.583	529.87	6	124
QFY1	3.354	49.352	668.972	34.189	0.918	5.145	102.688	435.217	9	96
QFY2	3.085	81.172	653.069	38.441	1.051	6.864	113.572	439.401	6	145
QFY3	1.262	114.299	651.605	48.718	2.057	6.502	117.815	465.389	4	206
QFY4	0.616	39.181	649.931	102.008	3.094	5.869	145.3	483.008	2	169
QFY5	2.164	23.78	649.512	147.931	3.927	16.273	113.756	491.157	1	178
QFY6	1.77	26.831	640.933	66.359	6.941	43.867	132.572	499.306	0	147
QFY7	0.243	28.139	639.05	86.477	5.096	13.921	163.563	508.776	0	256
