# Supplementary material for: Qifuyin alleviates anxiety and depression in 3×Tg-AD mice by modulating neuroendocrine function
Source: Front Psychiatry. 2025 May 14;16:1554866. doi: 10.3389/fpsyt.2025.1554866 (PMC12116680; doi:10.3389/fpsyt.2025.1554866)
Supplement: Supplementary file 1 [file DataSheet1.zip › Raw data/Raw data from behavioral experiments/EPM-Female.xls]

## Sheet: Raw data (unprocessed)
序号	实验信息				总区域				开臂							闭臂							中央区
	实验名称	动物名称	实验轨迹	实验平台	总路程(mm)	总时间(s)	平均速度(mm/s)	Immobility时间(s)	路程(mm)	访问时间(s)	平均速度(mm/s)	进入次数	潜伏期(s)	Immobility时间(s)	富集分数	路程(mm)	访问时间(s)	平均速度(mm/s)	进入次数	潜伏期(s)	Immobility时间(s)	富集分数	路程(mm)	访问时间(s)	平均速度(mm/s)	进入次数	潜伏期(s)	Immobility时间(s)	富集分数
1	高架	C1-1	C1-1-1	实验平台1	17422.80	300.02	58.07	101.43	296.55	6.92	42.85	2	11.22	0.53	0.06	15895.57	257.60	61.71	5	1.36	85.43	1.58	669.99	12.30	54.49	3	18.15	4.26	0.94
2	高架	Mod1-1	Mod1-1-1	实验平台1	4613.66	300.07	15.38	215.92	1089.86	35.47	30.72	1	183.46	19.21	0.28	3437.91	246.73	13.93	2	17.86	180.99	1.51	0.00	0.00	0.00	0	300.07	0.00	0.00
3	高架	P1-1	P1-1-1	实验平台1	1232.09	299.99	4.11	256.44	1173.93	298.40	3.93	1	1.62	255.11	2.38	0.00	0.00	0.00	0	299.99	0.00	0.00	0.00	0.00	0.00	0	299.99	0.00	0.00
4	高架	L1-1	L1-1-1	实验平台1	2045.12	300.00	6.82	247.96	1950.55	297.07	6.57	1	2.95	246.90	2.37	0.00	0.00	0.00	0	300.00	0.00	0.00	94.57	2.93	32.28	0	300.00	1.06	0.22
5	高架	M1-1	M1-1-1	实验平台1	14738.83	299.99	49.13	81.36	2569.52	45.33	56.68	5	18.41	6.67	0.36	10338.04	201.07	51.41	8	12.00	54.41	1.23	172.10	5.61	30.70	1	46.67	3.20	0.43
6	高架	H1-1	H1-1-1	实验平台1	17466.83	299.99	58.23	55.70	995.12	15.72	63.31	2	31.22	3.72	0.13	15852.40	265.61	59.68	4	12.28	44.25	1.63	501.66	9.59	52.33	3	35.75	0.81	0.73
7	高架	C2-1	C2-1-1	实验平台1	4886.73	300.01	16.29	204.27	2869.25	138.94	20.65	1	6.73	90.68	1.11	1976.89	154.40	12.80	1	145.67	108.52	0.95	0.00	0.00	0.00	0	300.01	0.00	0.00
8	高架	Mod2-1	Mod2-1-1	实验平台1	10353.46	300.01	34.51	150.90	456.69	41.87	10.91	1	300.01	32.28	0.33	9144.28	231.47	39.50	2	46.73	107.68	1.42	324.55	8.54	37.99	2	41.92	3.47	0.65
9	高架	P2-1	P2-1-1	实验平台1	3670.19	300.00	12.23	247.21	3670.19	300.00	12.23	1	0.01	247.21	2.39	0.00	0.00	0.00	0	300.00	0.00	0.00	0.00	0.00	0.00	0	300.00	0.00	0.00
10	高架	L2-1	L2-1-1	实验平台1	10259.44	299.99	34.20	152.22	6022.17	159.24	37.82	9	0.04	79.21	1.27	3589.68	129.07	27.81	3	117.64	70.63	0.79	0.00	0.00	0.00	0	299.99	0.00	0.00
11	高架	M2-1	M2-1-1	实验平台1	8023.35	300.01	26.74	189.10	7888.42	298.15	26.46	3	0.57	189.10	2.38	0.00	0.00	0.00	0	300.01	0.00	0.00	7.50	0.53	14.12	0	300.01	0.00	0.04
12	高架	H2-1	H2-1-1	实验平台1	5650.87	300.01	18.84	211.69	5650.87	300.01	18.84	1	300.01	211.69	2.39	0.00	0.00	0.00	0	300.01	0.00	0.00	0.00	0.00	0.00	0	300.01	0.00	0.00
13	高架	C3-1	C3-1-1	实验平台1	15147.46	300.00	50.49	117.26	2098.05	50.68	41.40	2	27.47	19.70	0.40	12539.49	213.34	58.78	5	61.61	70.10	1.31	209.46	28.26	7.41	1	119.48	25.33	2.16
14	高架	Mod3-1	Mod3-1-1	实验平台1	4310.68	300.00	14.37	225.26	0.00	0.00	0.00	0	300.00	0.00	0.00	3758.47	270.94	13.87	2	1.11	208.73	1.66	60.78	1.06	57.23	0	300.00	0.00	0.08
15	高架	P3-1	P3-1-1	实验平台1	3546.12	300.00	11.82	206.99	2403.01	194.40	12.36	3	88.30	134.20	1.55	0.00	0.00	0.00	0	300.00	0.00	0.00	890.71	85.85	10.37	0	300.00	58.94	6.56
16	高架	L3-1	L3-1-1	实验平台1	10185.60	300.01	33.95	153.74	8715.75	250.66	34.77	5	0.28	130.81	2.00	807.01	34.39	23.47	1	37.89	19.47	0.21	93.17	1.07	87.16	1	174.42	0.00	0.08
17	高架	M3-1	M3-1-1	实验平台1	1688.74	300.01	5.63	254.12	1593.43	298.93	5.33	1	1.09	254.12	2.39	0.00	0.00	0.00	0	300.01	0.00	0.00	95.31	1.08	88.41	0	300.01	0.00	0.08
18	高架	H3-1	H3-1-1	实验平台1	9194.81	300.00	30.65	155.02	4861.18	132.27	36.75	4	28.58	62.65	1.06	3379.88	75.46	44.79	1	224.59	25.76	0.46	592.77	77.61	7.64	3	139.80	58.63	5.93
19	高架	C4-1	C4-1-1	实验平台1	5463.31	300.01	18.21	198.65	2064.98	124.00	16.65	2	0.04	88.27	0.99	3398.33	176.01	19.31	2	98.71	110.38	1.08	0.00	0.00	0.00	0	300.01	0.00	0.00
20	高架	Mod4-1	Mod4-1-1	实验平台1	6814.32	300.02	22.71	188.58	157.17	1.08	145.80	1	300.02	0.00	0.01	6657.15	298.94	22.27	1	1.13	188.58	1.83	0.00	0.00	0.00	0	300.02	0.00	0.00
21	高架	P4-1	P4-1-1	实验平台1	1370.30	300.00	4.57	255.74	1204.63	284.27	4.24	1	15.75	245.32	2.27	0.00	0.00	0.00	0	300.00	0.00	0.00	165.66	15.73	10.53	0	300.00	10.42	1.20
22	高架	L4-1	L4-1-1	实验平台1	6457.56	300.00	21.52	162.86	269.15	20.27	13.28	1	95.21	13.59	0.16	5120.27	229.06	22.35	3	14.68	126.35	1.40	191.21	8.55	22.38	1	115.47	3.74	0.65
23	高架	M4-1	M4-1-1	实验平台1	5034.78	300.01	16.78	198.87	5034.78	300.01	16.78	0	300.01	198.87	2.39	0.00	0.00	0.00	0	300.01	0.00	0.00	0.00	0.00	0.00	0	300.01	0.00	0.00
24	高架	H4-1	H4-1-1	实验平台1	1801.53	300.00	6.01	249.38	1677.47	299.74	5.60	1	0.29	249.38	2.39	0.00	0.00	0.00	0	300.00	0.00	0.00	124.06	0.27	466.40	0	300.00	0.00	0.02
25	高架	C5-1	C5-1-1	实验平台1	13668.24	300.00	45.56	85.59	4058.63	108.80	37.30	6	40.06	41.85	0.87	8076.85	125.86	64.17	5	17.92	13.06	0.77	1347.15	61.08	22.06	4	28.86	29.34	4.67
26	高架	Mod5-1	Mod5-1-1	实验平台1	1146.91	300.00	3.82	274.45	92.56	4.61	20.10	1	300.00	3.27	0.04	1054.35	295.40	3.57	1	4.62	271.18	1.81	0.00	0.00	0.00	0	300.00	0.00	0.00
27	高架	P5-1	P5-1-1	实验平台1	4526.74	300.01	15.09	203.50	251.56	4.54	55.37	0	300.01	2.12	0.04	4275.18	295.47	14.47	1	4.55	201.38	1.81	0.00	0.00	0.00	0	300.01	0.00	0.00
28	高架	L5-1	L5-1-1	实验平台1	4792.90	299.99	15.98	213.89	4728.74	299.45	15.79	2	0.30	213.89	2.39	0.00	0.00	0.00	0	299.99	0.00	0.00	53.13	0.27	199.74	0	299.99	0.00	0.02
29	高架	M5-1	M5-1-1	实验平台1	2135.16	300.02	7.12	256.79	1925.56	296.28	6.50	2	2.16	256.26	2.36	0.00	0.00	0.00	0	300.02	0.00	0.00	0.00	0.00	0.00	0	300.02	0.00	0.00
30	高架	H5-1	H5-1-1	实验平台1	8394.51	300.00	27.98	137.31	1738.43	81.08	21.44	5	8.86	52.02	0.65	4742.79	136.81	34.67	3	93.66	47.45	0.84	1324.33	52.79	25.09	6	5.66	22.14	4.04
31	高架	C6-1	C6-1-1	实验平台1	12218.07	300.00	40.73	102.50	1273.88	49.33	25.82	4	12.30	20.76	0.39	10233.65	227.72	44.94	4	60.57	74.54	1.40	289.53	11.72	24.70	2	53.64	4.80	0.90
32	高架	Mod6-1	Mod6-1-1	实验平台1	1924.62	300.00	6.42	251.70	624.20	113.86	5.48	1	186.17	98.11	0.91	1138.19	178.40	6.38	1	7.78	149.32	1.09	162.23	7.74	20.95	0	300.00	4.27	0.59
33	高架	P6-1	P6-1-1	实验平台1	2915.18	300.01	9.72	239.45	0.00	0.00	0.00	0	300.01	0.00	0.00	2825.77	287.47	9.83	1	12.59	228.51	1.76	89.42	12.55	7.13	0	300.01	10.94	0.96
34	高架	L6-1	L6-1-1	实验平台1	5475.88	300.00	18.25	188.46	2094.10	87.46	23.94	3	21.61	46.34	0.70	1826.20	102.13	17.88	2	34.95	64.57	0.63	923.42	37.89	24.37	2	24.28	18.91	2.90
35	高架	M6-1	M6-1-1	实验平台1	2658.07	300.01	8.86	227.44	1934.42	234.41	8.25	1	269.12	182.40	1.87	0.00	0.00	0.00	0	300.01	0.00	0.00	723.65	65.60	11.03	2	228.86	45.05	5.02
36	高架	H6-1	H6-1-1	实验平台1	2304.13	299.99	7.68	242.12	1825.47	174.40	10.47	2	0.29	131.99	1.39	0.00	0.00	0.00	0	299.99	0.00	0.00	38.11	0.26	143.82	0	299.99	0.00	0.02
37	高架	C7-1	C7-1-1	实验平台1	2027.22	300.01	6.76	249.62	1795.93	283.74	6.33	1	126.71	239.22	2.26	0.00	0.00	0.00	0	300.01	0.00	0.00	0.00	0.00	0.00	0	300.01	0.00	0.00
38	高架	Mod7-1	Mod7-1-1	实验平台1	3476.52	299.99	11.59	238.11	0.00	0.00	0.00	0	299.99	0.00	0.00	3377.04	297.06	11.37	1	2.98	236.51	1.82	99.48	2.93	33.94	0	299.99	1.60	0.22
39	高架	P7-1	P7-1-1	实验平台1	8392.43	299.99	27.98	177.86	2314.82	42.67	54.24	2	9.86	11.74	0.34	6011.27	247.47	24.29	2	29.33	158.39	1.52	66.34	9.85	6.73	0	299.99	7.73	0.75
40	高架	L7-1	L7-1-1	实验平台1	15053.32	300.00	50.18	126.15	4877.71	160.81	30.33	4	0.30	81.90	1.28	8831.35	106.12	83.22	2	136.30	24.49	0.65	800.60	0.26	3021.12	0	300.00	0.00	0.02
41	高架	M7-1	M7-1-1	实验平台1	10960.49	300.00	36.53	145.90	2979.59	140.53	21.20	2	81.08	90.19	1.12	7245.22	139.44	51.96	5	66.41	49.59	0.86	345.02	8.01	43.08	2	197.36	2.12	0.61
42	高架	H7-1	H7-1-1	实验平台1	10065.62	300.01	33.55	129.85	4310.67	207.54	20.77	2	17.97	110.96	1.66	5569.02	87.93	63.33	1	212.10	16.76	0.54	0.00	0.00	0.00	0	300.01	0.00	0.00
43	高架	C8-1	C8-1-1	实验平台1	1936.28	299.99	6.45	249.55	1862.58	292.53	6.37	1	7.50	243.95	2.34	0.00	0.00	0.00	0	299.99	0.00	0.00	73.70	7.46	9.87	0	299.99	5.59	0.57
44	高架	P8-1	P8-1-1	实验平台1	11305.43	300.00	37.68	145.47	384.09	22.40	17.15	2	6.44	13.33	0.18	9064.59	217.34	41.71	5	24.57	93.49	1.33	1113.90	11.75	94.79	2	22.70	5.32	0.90
45	高架	L8-1	L8-1-1	实验平台1	13305.23	300.00	44.35	119.43	763.55	22.13	34.50	5	4.81	5.05	0.18	11011.71	231.18	47.63	4	32.55	97.03	1.42	1412.35	42.68	33.09	5	8.01	16.01	3.26
46	高架	M8-1	M8-1-1	实验平台1	9585.97	299.99	31.95	157.78	1578.80	101.33	15.58	3	0.86	63.97	0.81	7066.54	159.99	44.17	4	77.66	74.36	0.98	780.35	30.66	25.45	6	58.73	15.18	2.34
47	高架	H8-1	H8-1-1	实验平台1	10339.99	300.00	34.47	151.97	4677.47	105.62	44.29	7	5.61	40.27	0.84	4485.54	93.07	48.20	3	129.35	38.37	0.57	837.11	91.73	9.13	7	3.75	69.86	7.01
48	高架	C9-1	C9-1-1	实验平台1	8272.36	299.99	27.58	151.21	1025.20	27.46	37.33	3	26.42	6.93	0.22	5017.20	120.00	41.81	4	19.23	47.99	0.74	1845.89	140.79	13.11	5	30.43	93.87	10.77
49	高架	P9-1	P9-1-1	实验平台1	7057.42	300.00	23.52	174.64	137.54	13.05	10.54	2	5.37	9.33	0.10	5998.68	254.13	23.60	4	10.96	149.04	1.56	593.64	12.56	47.28	3	8.56	4.01	0.96
50	高架	L9-1	L9-1-1	实验平台1	1371.52	300.00	4.57	257.53	579.12	140.26	4.13	1	0.28	122.94	1.12	0.00	0.00	0.00	0	300.00	0.00	0.00	792.40	159.74	4.96	1	140.54	134.60	12.21
51	高架	M9-1	M9-1-1	实验平台1	1021.81	299.99	3.41	266.42	346.43	126.92	2.73	1	173.11	115.49	1.01	0.00	0.00	0.00	0	299.99	0.00	0.00	31.18	0.27	117.66	0	299.99	0.00	0.02
52	高架	H9-1	H9-1-1	实验平台1	5772.70	300.00	19.24	186.14	4069.20	180.77	22.51	5	1.37	103.44	1.44	1208.20	75.49	16.01	2	41.63	51.47	0.46	466.98	43.48	10.74	1	212.57	31.23	3.32
53	高架	C10-1	C10-1-1	实验平台1	3443.02	300.01	11.48	218.39	1704.98	74.15	22.99	1	98.70	42.13	0.59	0.00	0.00	0.00	0	300.01	0.00	0.00	1694.69	224.54	7.55	1	174.17	175.45	17.17
54	高架	L10-1	L10-1-1	实验平台1	6162.93	299.99	20.54	195.40	3840.24	201.60	19.05	4	0.58	139.67	1.61	1386.48	70.92	19.55	1	229.12	43.72	0.43	781.34	26.67	29.30	3	191.53	12.01	2.04
55	高架	M10-1	M10-1-1	实验平台1	6941.34	300.00	23.14	205.59	4676.76	258.13	18.12	3	0.01	194.12	2.06	2114.08	40.26	52.50	1	92.54	11.47	0.25	0.00	0.00	0.00	0	300.00	0.00	0.00

## Sheet: Raw data (after processing)
序号	实验信息			开臂		闭臂
	实验名称	动物名称	实验轨迹	Open arm time（s）	Frequency of open arm	路程(mm)	访问时间(s)	平均速度(mm/s)	进入次数	潜伏期(s)	Immobility时间(s)	富集分数			总时间	Percentage of open arm time	进入次数	总次数	Percentage of frequency in open arm
1	高架	C1-1	C1-1-1	6.92	2	15895.57	257.60	61.71	5	1.36	85.43	1.58	0.0261606	C1-1	264.52	2.61606	0.285714	7	28.5714	C1-1
7	高架	C2-1	C2-1-1	138.94	1	1976.89	154.40	12.80	1	145.67	108.52	0.95	0.473648	C2-1	293.34	47.3648	0.5	2	50	C2-1
13	高架	C3-1	C3-1-1	50.68	2	12539.49	213.34	58.78	5	61.61	70.10	1.31	0.191955	C3-1	264.02	19.1955	0.285714	7	28.5714	C3-1
19	高架	C4-1	C4-1-1	124.00	2	3398.33	176.01	19.31	2	98.71	110.38	1.08	0.41332	C4-1	300.01	41.332	0.5	4	50	C4-1
25	高架	C5-1	C5-1-1	108.80	6	8076.85	125.86	64.17	5	17.92	13.06	0.77	0.46365	C5-1	234.66	46.365	0.545455	11	54.5455	C5-1
31	高架	C6-1	C6-1-1	49.33	4	10233.65	227.72	44.94	4	60.57	74.54	1.40	0.178055	C6-1	277.05	17.8055	0.5	8	50	C6-1
37	高架	C7-1	C7-1-1	283.74	1	0.00	0.00	0.00	0	300.01	0.00	0.00	1	C7-1	283.74	100	1	1	100	C7-1
43	高架	C8-1	C8-1-1	292.53	1	0.00	0.00	0.00	0	299.99	0.00	0.00	1	C8-1	292.53	100	1	1	100	C8-1
48	高架	C9-1	C9-1-1	27.46	3	5017.20	120.00	41.81	4	19.23	47.99	0.74	0.18622	C9-1	147.46	18.622	0.428571	7	42.8571	C9-1
53	高架	C10-1	C10-1-1	74.15	1	0.00	0.00	0.00	0	300.01	0.00	0.00	1	C10-1	74.15	100	1	1	100	C10-1
2	高架	Mod1-1	Mod1-1-1	35.47	1	3437.91	246.73	13.93	2	17.86	180.99	1.51	0.125691	Mod1-1	282.2	12.5691	0.333333	3	33.3333	Mod1-1
8	高架	Mod2-1	Mod2-1-1	41.87	1	9144.28	231.47	39.50	2	46.73	107.68	1.42	0.153179	Mod2-1	273.34	15.3179	0.333333	3	33.3333	Mod2-1
14	高架	Mod3-1	Mod3-1-1	0.00	0	3758.47	270.94	13.87	2	1.11	208.73	1.66	0	Mod3-1	270.94	0	0	2	0	Mod3-1
20	高架	Mod4-1	Mod4-1-1	1.08	1	6657.15	298.94	22.27	1	1.13	188.58	1.83	0.00359976	Mod4-1	300.02	0.359976	0.5	2	50	Mod4-1
26	高架	Mod5-1	Mod5-1-1	4.61	1	1054.35	295.40	3.57	1	4.62	271.18	1.81	0.0153662	Mod5-1	300.01	1.53662	0.5	2	50	Mod5-1
32	高架	Mod6-1	Mod6-1-1	113.86	1	1138.19	178.40	6.38	1	7.78	149.32	1.09	0.389585	Mod6-1	292.26	38.9585	0.5	2	50	Mod6-1
38	高架	Mod7-1	Mod7-1-1	0.00	0	3377.04	297.06	11.37	1	2.98	236.51	1.82	0	Mod7-1	297.06	0	0	1	0	Mod7-1
3	高架	P1-1	P1-1-1	298.40	1	0.00	0.00	0.00	0	299.99	0.00	0.00	1	P1-1	298.4	100	1	1	100	P1-1
9	高架	P2-1	P2-1-1	300.00	1	0.00	0.00	0.00	0	300.00	0.00	0.00	1	P2-1	300	100	1	1	100	P2-1
15	高架	P3-1	P3-1-1	194.40	3	0.00	0.00	0.00	0	300.00	0.00	0.00	1	P3-1	194.4	100	1	3	100	P3-1
21	高架	P4-1	P4-1-1	284.27	1	0.00	0.00	0.00	0	300.00	0.00	0.00	1	P4-1	284.27	100	1	1	100	P4-1
27	高架	P5-1	P5-1-1	4.54	0	4275.18	295.47	14.47	1	4.55	201.38	1.81	0.0151328	P5-1	300.01	1.51328	0	1	0	P5-1
33	高架	P6-1	P6-1-1	0.00	0	2825.77	287.47	9.83	1	12.59	228.51	1.76	0	P6-1	287.47	0	0	1	0	P6-1
39	高架	P7-1	P7-1-1	42.67	2	6011.27	247.47	24.29	2	29.33	158.39	1.52	0.147067	P7-1	290.14	14.7067	0.5	4	50	P7-1
44	高架	P8-1	P8-1-1	22.40	2	9064.59	217.34	41.71	5	24.57	93.49	1.33	0.0934346	P8-1	239.74	9.34346	0.285714	7	28.5714	P8-1
49	高架	P9-1	P9-1-1	13.05	2	5998.68	254.13	23.60	4	10.96	149.04	1.56	0.0488435	P9-1	267.18	4.88435	0.333333	6	33.3333	P9-1
4	高架	L1-1	L1-1-1	297.07	1	0.00	0.00	0.00	0	300.00	0.00	0.00	1	L1-1	297.07	100	1	1	100	L1-1
10	高架	L2-1	L2-1-1	159.24	9	3589.68	129.07	27.81	3	117.64	70.63	0.79	0.552322	L2-1	288.31	55.2322	0.75	12	75	L2-1
16	高架	L3-1	L3-1-1	250.66	5	807.01	34.39	23.47	1	37.89	19.47	0.21	0.879354	L3-1	285.05	87.9354	0.833333	6	83.3333	L3-1
22	高架	L4-1	L4-1-1	20.27	1	5120.27	229.06	22.35	3	14.68	126.35	1.40	0.0812979	L4-1	249.33	8.12979	0.25	4	25	L4-1
28	高架	L5-1	L5-1-1	299.45	2	0.00	0.00	0.00	0	299.99	0.00	0.00	1	L5-1	299.45	100	1	2	100	L5-1
34	高架	L6-1	L6-1-1	87.46	3	1826.20	102.13	17.88	2	34.95	64.57	0.63	0.461311	L6-1	189.59	46.1311	0.6	5	60	L6-1
40	高架	L7-1	L7-1-1	160.81	4	8831.35	106.12	83.22	2	136.30	24.49	0.65	0.602443	L7-1	266.93	60.2443	0.666667	6	66.6667	L7-1
45	高架	L8-1	L8-1-1	22.13	5	11011.71	231.18	47.63	4	32.55	97.03	1.42	0.0873633	L8-1	253.31	8.73633	0.555556	9	55.5556	L8-1
50	高架	L9-1	L9-1-1	140.26	1	0.00	0.00	0.00	0	300.00	0.00	0.00	1	L9-1	140.26	100	1	1	100	L9-1
54	高架	L10-1	L10-1-1	201.60	4	1386.48	70.92	19.55	1	229.12	43.72	0.43	0.739762	L10-1	272.52	73.9762	0.8	5	80	L10-1
5	高架	M1-1	M1-1-1	45.33	5	10338.04	201.07	51.41	8	12.00	54.41	1.23	0.183969	M1-1	246.4	18.3969	0.384615	13	38.4615	M1-1
11	高架	M2-1	M2-1-1	298.15	3	0.00	0.00	0.00	0	300.01	0.00	0.00	1	M2-1	298.15	100	1	3	100	M2-1
17	高架	M3-1	M3-1-1	298.93	1	0.00	0.00	0.00	0	300.01	0.00	0.00	1	M3-1	298.93	100	1	1	100	M3-1
23	高架	M4-1	M4-1-1	300.01	1	0.00	0.00	0.00	0	300.01	0.00	0.00	1	M4-1	300.01	100	1	1	100	M4-1
29	高架	M5-1	M5-1-1	296.28	2	0.00	0.00	0.00	0	300.02	0.00	0.00	1	M5-1	296.28	100	1	2	100	M5-1
35	高架	M6-1	M6-1-1	234.41	1	0.00	0.00	0.00	0	300.01	0.00	0.00	1	M6-1	234.41	100	1	1	100	M6-1
41	高架	M7-1	M7-1-1	140.53	2	7245.22	139.44	51.96	5	66.41	49.59	0.86	0.501947	M7-1	279.97	50.1947	0.285714	7	28.5714	M7-1
46	高架	M8-1	M8-1-1	101.33	3	7066.54	159.99	44.17	4	77.66	74.36	0.98	0.387762	M8-1	261.32	38.7762	0.428571	7	42.8571	M8-1
51	高架	M9-1	M9-1-1	126.92	1	0.00	0.00	0.00	0	299.99	0.00	0.00	1	M9-1	126.92	100	1	1	100	M9-1
55	高架	M10-1	M10-1-1	258.13	3	2114.08	40.26	52.50	1	92.54	11.47	0.25	0.865076	M10-1	298.39	86.5076	0.75	4	75	M10-1
6	高架	H1-1	H1-1-1	15.72	2	15852.40	265.61	59.68	4	12.28	44.25	1.63	0.0558774	H1-1	281.33	5.58774	0.333333	6	33.3333	H1-1
12	高架	H2-1	H2-1-1	300.01	1	0.00	0.00	0.00	0	300.01	0.00	0.00	1	H2-1	300.01	100	1	1	100	H2-1
18	高架	H3-1	H3-1-1	132.27	4	3379.88	75.46	44.79	1	224.59	25.76	0.46	0.63674	H3-1	207.73	63.674	0.8	5	80	H3-1
24	高架	H4-1	H4-1-1	299.74	1	0.00	0.00	0.00	0	300.00	0.00	0.00	1	H4-1	299.74	100	1	1	100	H4-1
30	高架	H5-1	H5-1-1	81.08	5	4742.79	136.81	34.67	3	93.66	47.45	0.84	0.372114	H5-1	217.89	37.2114	0.625	8	62.5	H5-1
36	高架	H6-1	H6-1-1	174.40	2	0.00	0.00	0.00	0	299.99	0.00	0.00	1	H6-1	174.4	100	1	2	100	H6-1
42	高架	H7-1	H7-1-1	207.54	2	5569.02	87.93	63.33	1	212.10	16.76	0.54	0.702406	H7-1	295.47	70.2406	0.666667	3	66.6667	H7-1
47	高架	H8-1	H8-1-1	105.62	7	4485.54	93.07	48.20	3	129.35	38.37	0.57	0.531582	H8-1	198.69	53.1582	0.7	10	70	H8-1
52	高架	H9-1	H9-1-1	180.77	5	1208.20	75.49	16.01	2	41.63	51.47	0.46	0.705416	H9-1	256.26	70.5416	0.714286	7	71.4286	H9-1
