# Supplementary material for: Qifuyin alleviates anxiety and depression in 3×Tg-AD mice by modulating neuroendocrine function
Source: Front Psychiatry. 2025 May 14;16:1554866. doi: 10.3389/fpsyt.2025.1554866 (PMC12116680; doi:10.3389/fpsyt.2025.1554866)
Supplement: Supplementary file 1 [file DataSheet1.zip › Raw data/Raw data from behavioral experiments/EPM-Male.xlsx]

## Sheet: Raw data (unprocessed)
序号	实验信息				总区域				开臂							闭臂							中央区
	实验名称	动物名称	实验轨迹	实验平台	总路程(mm)	总时间(s)	平均速度(mm/s)	Immobility时间(s)	路程(mm)	访问时间(s)	平均速度(mm/s)	进入次数	潜伏期(s)	Immobility时间(s)	富集分数	路程(mm)	访问时间(s)	平均速度(mm/s)	进入次数	潜伏期(s)	Immobility时间(s)	富集分数	路程(mm)	访问时间(s)	平均速度(mm/s)	进入次数	潜伏期(s)	Immobility时间(s)	富集分数
2	高架	C1-2	C1-2-1	实验平台1	4577.58	300.00	15.26	206.13	4577.58	300.00	15.26	0	300.00	206.13	2.15	0.00	0.00	0.00	0	300.00	0.00	0.00	0.00	0.00	0.00	0	300.00	0.00	0.00
4	高架	Mod1-2	Mod1-2-1	实验平台1	1279.71	300.00	4.27	271.75	68.14	0.27	256.15	0	300.00	0.00	0.00	1211.57	299.74	4.04	1	0.31	271.75	2.00	0.00	0.00	0.00	0	300.00	0.00	0.00
6	高架	P1-2	P1-2-1	实验平台1	11669.67	300.00	38.90	133.33	946.43	21.87	43.28	0	300.00	13.61	0.16	10676.29	276.27	38.64	1	21.87	118.66	1.85	46.95	1.87	25.13	1	298.14	1.06	0.13
8	高架	L1-2	L1-2-1	实验平台1	13302.32	300.00	44.34	130.67	5444.51	106.40	51.17	9	36.83	36.78	0.76	5491.98	108.80	50.48	7	0.29	54.98	0.73	2365.84	84.80	27.90	10	96.82	38.92	6.10
10	高架	M1-2	M1-2-1	实验平台1	9302.75	300.01	31.01	164.82	1618.00	72.81	22.22	2	63.79	40.59	0.52	7080.41	213.62	33.15	6	12.86	122.10	1.43	604.35	13.59	44.48	5	8.87	2.13	0.98
12	高架	H1-2	H1-2-1	实验平台1	15295.56	300.00	50.98	118.99	3578.00	87.20	41.03	5	2.72	39.99	0.62	10678.13	160.52	66.52	4	9.40	49.95	1.07	1039.45	52.28	19.88	4	0.31	29.05	3.76
14	高架	C2-2	C2-2-1	实验平台1	22404.69	300.00	74.68	87.16	5145.83	121.62	42.31	7	13.08	53.91	0.87	15306.81	148.01	103.42	11	1.09	24.47	0.99	1952.07	30.38	64.25	14	14.69	8.79	2.18
16	高架	Mod2-2	Mod2-2-1	实验平台1	1135.71	299.99	3.79	274.71	132.33	0.53	249.20	0	299.99	0.00	0.00	1003.38	299.46	3.35	1	0.55	274.71	2.00	0.00	0.00	0.00	0	299.99	0.00	0.00
18	高架	P2-2	P2-2-1	实验平台1	2468.67	299.14	8.25	245.12	1148.11	198.34	5.79	1	101.68	168.57	1.42	1238.46	99.47	12.45	1	98.75	76.55	0.67	82.09	1.33	61.72	1	97.42	0.00	0.10
20	高架	L2-2	L2-2-1	实验平台1	3189.84	300.00	10.63	232.21	2051.52	90.11	22.77	3	2.68	57.59	0.64	0.00	0.00	0.00	0	300.00	0.00	0.00	1138.32	209.89	5.42	4	0.54	174.62	15.09
22	高架	M2-2	M2-2-1	实验平台1	2986.43	300.00	9.95	230.10	1558.33	158.67	9.82	1	125.64	126.89	1.14	148.51	4.53	32.75	1	115.23	1.59	0.03	1279.58	136.79	9.35	2	119.77	101.61	9.84
24	高架	H2-2	H2-2-1	实验平台1	3356.37	300.07	11.19	239.25	1385.95	134.66	10.29	2	110.14	112.23	0.96	1051.16	36.26	28.99	1	0.01	24.78	0.24	919.26	129.15	7.12	3	36.27	102.24	9.29
26	高架	C3-2	C3-2-1	实验平台1	11302.53	300.00	37.67	142.64	1994.00	100.81	19.78	5	2.97	61.63	0.72	7681.41	131.50	58.42	6	22.43	46.66	0.88	1627.13	67.70	24.03	9	1.11	34.35	4.87
28	高架	Mod3-2	Mod3-2-1	实验平台1	6244.34	300.00	20.81	192.27	292.14	20.54	14.22	0	300.00	14.13	0.15	5792.71	270.93	21.38	1	29.10	172.26	1.81	159.48	8.52	18.71	1	20.58	5.88	0.61
30	高架	P3-2	P3-2-1	实验平台1	8246.63	300.00	27.49	161.05	787.59	98.15	8.02	3	68.84	76.51	0.70	6301.64	155.72	40.47	3	0.84	65.62	1.04	1157.40	46.13	25.09	3	76.31	18.92	3.32
32	高架	L3-2	L3-2-1	实验平台1	13518.54	299.99	45.06	140.40	2783.00	103.97	26.77	7	4.34	57.74	0.74	9481.45	137.31	69.05	6	33.93	51.18	0.92	1254.11	58.71	21.36	10	3.00	31.49	4.22
34	高架	M3-2	M3-2-1	实验平台1	11466.40	300.07	38.21	150.94	4374.50	160.08	27.33	8	0.00	90.42	1.15	5533.34	63.19	87.57	7	11.21	15.71	0.42	1558.56	76.80	20.29	7	20.26	44.80	5.52
36	高架	H3-2	H3-2-1	实验平台1	10012.78	300.00	33.38	146.94	2298.01	79.20	29.02	2	154.15	45.06	0.57	5475.50	105.59	51.86	4	26.94	41.88	0.71	2239.26	115.22	19.44	3	77.34	60.00	8.29
38	高架	C4-2	C4-2-1	实验平台1	8473.16	300.01	28.24	174.87	2797.69	95.17	29.40	5	0.81	52.21	0.68	4575.94	100.28	45.63	3	180.27	43.46	0.67	998.14	103.75	9.62	4	21.87	79.19	7.46
40	高架	Mod4-2	Mod4-2-1	实验平台1	5610.71	300.00	18.70	189.10	1455.62	61.07	23.84	5	7.25	34.39	0.44	2198.01	112.54	19.53	4	49.92	73.63	0.75	1957.07	126.39	15.48	7	35.51	81.08	9.09
42	高架	P4-2	P4-2-1	实验平台1	11893.37	297.86	39.93	126.49	2692.60	126.14	21.35	5	9.80	76.01	0.91	8903.05	166.39	53.51	7	0.53	49.93	1.12	297.73	5.33	55.82	3	64.99	0.55	0.39
44	高架	L4-2	L4-2-1	实验平台1	12032.09	300.01	40.11	135.12	9719.71	250.93	38.73	5	2.15	116.44	1.80	1187.49	11.20	106.02	1	81.88	1.86	0.07	1124.90	37.88	29.70	4	0.55	16.82	2.72
46	高架	M4-2	M4-2-1	实验平台1	9764.33	300.00	32.55	147.69	6767.91	230.40	29.37	8	26.46	121.00	1.65	2352.19	48.01	49.00	2	1.93	16.83	0.32	644.23	21.60	29.83	7	58.99	9.87	1.55
48	高架	H4-2	H4-2-1	实验平台1	9086.42	300.01	30.29	162.95	6629.08	201.33	32.93	4	1.08	110.41	1.44	1045.89	23.20	45.09	1	54.96	8.80	0.15	1411.46	75.48	18.70	4	30.96	43.73	5.43
50	高架	C5-2	C5-2-1	实验平台1	6997.88	300.00	23.33	163.98	831.09	28.82	28.84	5	49.91	12.83	0.21	2916.16	35.47	82.23	4	54.98	2.14	0.24	3250.63	235.72	13.79	7	77.64	149.01	16.95
52	高架	Mod5-2	Mod5-2-1	实验平台1	1307.22	300.00	4.36	272.21	141.95	5.35	26.56	1	0.79	2.14	0.04	1028.19	293.07	3.51	1	6.93	270.07	1.96	137.08	1.58	86.59	1	6.14	0.00	0.11
54	高架	P5-2	P5-2-1	实验平台1	10225.58	300.00	34.08	161.23	535.47	44.55	12.02	5	2.14	31.18	0.32	8627.73	227.16	37.98	7	26.39	119.39	1.52	1062.39	28.29	37.55	10	1.60	10.67	2.03
56	高架	L5-2	L5-2-1	实验平台1	8113.30	299.95	27.05	164.68	3313.52	194.12	17.07	6	40.06	125.06	1.39	3385.95	47.50	71.29	4	14.45	12.24	0.32	1413.82	58.33	24.24	7	44.58	27.39	4.20
58	高架	M5-2	M5-2-1	实验平台1	5927.04	300.01	19.76	178.95	2591.54	173.32	14.95	4	65.37	121.61	1.24	1172.42	24.28	48.29	2	5.91	7.17	0.16	2163.07	102.41	21.12	6	20.84	50.16	7.36
60	高架	H5-2	H5-2-1	实验平台1	3542.39	300.00	11.81	212.21	1204.95	96.01	12.55	2	160.01	67.24	0.69	507.25	15.47	32.79	1	84.82	5.34	0.10	1830.18	188.52	9.71	3	100.29	139.64	13.56
62	高架	C6-2	C6-2-1	实验平台1	11364.25	300.00	37.88	118.39	4209.70	119.48	35.23	13	17.89	54.41	0.85	2244.40	26.43	84.91	8	56.54	1.60	0.18	4910.15	154.09	31.87	21	0.02	62.39	11.08
64	高架	Mod6-2	Mod6-2-1	实验平台1	8523.13	299.99	28.41	156.57	1111.72	116.02	9.58	5	98.67	87.50	0.83	5287.29	100.78	52.46	7	51.48	29.34	0.67	2124.12	83.19	25.53	12	50.68	39.73	5.98
66	高架	P6-2	P6-2-1	实验平台1	11099.86	300.00	37.00	159.29	75.66	2.14	35.34	1	59.50	0.54	0.02	10057.82	271.47	37.05	10	13.38	144.88	1.81	966.38	26.39	36.62	9	25.91	13.88	1.90
68	高架	L6-2	L6-2-1	实验平台1	7714.21	299.99	25.71	173.64	974.50	56.81	17.15	5	1.40	35.98	0.41	5645.49	169.32	33.34	3	15.53	87.53	1.13	1094.21	73.86	14.81	6	12.06	50.13	5.31
70	高架	M6-2	M6-2-1	实验平台1	4434.22	300.00	14.78	205.58	1158.74	53.60	21.62	4	0.56	28.54	0.38	1971.94	154.40	12.77	3	22.97	117.07	1.03	1303.53	92.00	14.17	6	14.69	59.96	6.62
72	高架	H6-2	H6-2-1	实验平台1	10137.46	300.06	33.78	139.16	4707.36	125.37	37.55	7	65.87	61.57	0.90	4067.82	138.42	29.39	4	8.26	69.32	0.92	1362.27	36.27	37.55	9	6.92	8.26	2.61
74	高架	C7-2	C7-2-1	实验平台1	5980.52	299.99	19.94	192.26	2453.90	74.12	33.11	7	0.32	41.08	0.53	1276.41	25.05	50.95	2	60.59	5.60	0.17	2250.20	200.82	11.21	8	6.72	145.58	14.44
76	高架	Mod7-2	Mod7-2-1	实验平台1	5191.75	300.00	17.31	207.97	226.83	17.86	12.70	2	231.25	12.54	0.13	3158.13	190.13	16.61	3	12.31	147.99	1.27	1806.79	92.01	19.64	4	178.71	47.45	6.62
78	高架	P7-2	P7-2-1	实验平台1	6654.43	300.01	22.18	179.05	672.08	31.20	21.54	2	2.19	16.29	0.22	4499.35	201.85	22.29	6	9.93	126.42	1.35	1483.01	66.96	22.15	7	0.05	36.34	4.82
80	高架	L7-2	L7-2-1	实验平台1	4038.00	299.94	13.46	211.90	1409.74	69.60	20.26	4	1.93	42.13	0.50	810.68	28.54	28.41	2	109.14	14.63	0.19	1817.58	201.81	9.01	5	29.13	155.14	14.52
82	高架	M7-2	M7-2-1	实验平台1	8442.50	300.00	28.14	152.22	779.58	30.67	25.42	5	2.16	15.19	0.22	3856.45	89.89	42.90	7	12.83	43.72	0.60	3806.47	179.45	21.21	13	0.29	93.31	12.90
84	高架	H7-2	H7-2-1	实验平台1	9299.84	299.99	31.00	144.79	3908.22	116.30	33.61	7	2.45	61.34	0.83	2820.02	54.13	52.10	7	35.79	14.15	0.36	2571.61	129.56	19.85	11	18.45	69.29	9.32
86	高架	C8-2	C8-2-1	实验平台1	3934.59	299.99	13.12	212.59	362.29	17.31	20.93	4	0.01	9.61	0.12	1085.07	14.66	74.02	2	69.87	2.67	0.10	2487.23	268.02	9.28	6	1.61	200.31	19.27
88	高架	P8-2	P8-2-1	实验平台1	9099.19	300.01	30.33	134.36	4889.04	182.67	26.76	14	3.75	84.99	1.31	934.81	10.40	89.86	4	100.55	0.00	0.07	3275.36	106.93	30.63	17	2.16	49.36	7.69
90	高架	L8-2	L8-2-1	实验平台1	14017.21	300.01	46.72	106.55	9230.84	226.40	40.77	22	0.84	90.83	1.62	1619.11	21.33	75.90	6	22.72	4.26	0.14	3167.26	52.27	60.60	23	13.92	11.46	3.76
94	高架	C9-2	C9-2-1	实验平台1	11675.58	300.00	38.92	143.40	8696.30	214.91	40.46	16	15.74	104.21	1.54	100.76	3.72	27.06	2	117.88	2.13	0.02	2878.52	81.37	35.38	16	23.48	37.06	5.85
100	高架	C10-2	C10-2-1	实验平台1	19847.71	300.01	66.16	85.43	11559.03	203.16	56.90	28	0.82	67.54	1.45	3513.99	21.87	160.66	10	64.82	0.53	0.15	4774.69	74.98	63.68	30	24.81	17.35	5.39

## Sheet: Raw data (after processing)
序号	实验信息			开臂				闭臂
	实验名称	动物名称	实验轨迹	Open arm time（s）	Frequency of open arm	潜伏期(s)	Immobility时间(s)	路程(mm)	访问时间(s)	平均速度(mm/s)	进入次数	总时间	开臂时间	Percentage of open arm time		总进入次数	开臂进入次数	Percentage of frequency in open arm
2	高架	C1-2	C1-2-1	300.00	1	300.00	206.13	0.00	0.00	0.00	0	300	1	100	C1-2-1	1	1	100
14	高架	C2-2	C2-2-1	121.62	7	13.08	53.91	15306.81	148.01	103.42	11	269.63	0.451063	45.1063	C2-2-1	18	0.388889	38.8889
26	高架	C3-2	C3-2-1	100.81	5	2.97	61.63	7681.41	131.50	58.42	6	232.31	0.433946	43.3946	C3-2-1	11	0.454545	45.4545
38	高架	C4-2	C4-2-1	95.17	5	0.81	52.21	4575.94	100.28	45.63	3	195.45	0.486928	48.6928	C4-2-1	8	0.625	62.5
50	高架	C5-2	C5-2-1	28.82	5	49.91	12.83	2916.16	35.47	82.23	4	64.29	0.448281	44.8281	C5-2-1	9	0.555556	55.5556
62	高架	C6-2	C6-2-1	119.48	13	17.89	54.41	2244.40	26.43	84.91	8	145.91	0.818861	81.8861	C6-2-1	21	0.619048	61.9048
74	高架	C7-2	C7-2-1	74.12	7	0.32	41.08	1276.41	25.05	50.95	2	99.17	0.747403	74.7403	C7-2-1	9	0.777778	77.7778
86	高架	C8-2	C8-2-1	17.31	4	0.01	9.61	1085.07	14.66	74.02	2	31.97	0.541445	54.1445	C8-2-1	6	0.666667	66.6667
94	高架	C9-2	C9-2-1	214.91	16	15.74	104.21	100.76	3.72	27.06	2	218.63	0.982985	98.2985	C9-2-1	18	0.888889	88.8889
100	高架	C10-2	C10-2-1	203.16	28	0.82	67.54	3513.99	21.87	160.66	10	225.03	0.902813	90.2813	C10-2-1	38	0.736842	73.6842
4	高架	Mod1-2	Mod1-2-1	0.27	0	300.00	0.00	1211.57	299.74	4.04	1	300.01	0.00089997	0.089997	Mod1-2-1	1	0	0
16	高架	Mod2-2	Mod2-2-1	0.53	0	299.99	0.00	1003.38	299.46	3.35	1	299.99	0.00176673	0.176673	Mod2-2-1	1	0	0
28	高架	Mod3-2	Mod3-2-1	20.54	0	300.00	14.13	5792.71	270.93	21.38	1	291.47	0.0704704	7.04704	Mod3-2-1	1	0	0
40	高架	Mod4-2	Mod4-2-1	61.07	5	7.25	34.39	2198.01	112.54	19.53	4	173.61	0.351765	35.1765	Mod4-2-1	9	0.555556	55.5556
52	高架	Mod5-2	Mod5-2-1	5.35	1	0.79	2.14	1028.19	293.07	3.51	1	298.42	0.0179278	1.79278	Mod5-2-1	2	0.5	50
64	高架	Mod6-2	Mod6-2-1	116.02	5	98.67	87.50	5287.29	100.78	52.46	7	216.8	0.535148	53.5148	Mod6-2-1	12	0.416667	41.6667
76	高架	Mod7-2	Mod7-2-1	17.86	2	231.25	12.54	3158.13	190.13	16.61	3	207.99	0.0858695	8.58695	Mod7-2-1	5	0.4	40
6	高架	P1-2	P1-2-1	21.87	0	300.00	13.61	10676.29	276.27	38.64	1	298.14	0.0733548	7.33548	P1-2-1	1	0	0
18	高架	P2-2	P2-2-1	198.34	1	101.68	168.57	1238.46	99.47	12.45	1	297.81	0.665995	66.5995	P2-2-1	2	0.5	50
30	高架	P3-2	P3-2-1	98.15	3	68.84	76.51	6301.64	155.72	40.47	3	253.87	0.386615	38.6615	P3-2-1	6	0.5	50
42	高架	P4-2	P4-2-1	126.14	5	9.80	76.01	8903.05	166.39	53.51	7	292.53	0.431204	43.1204	P4-2-1	12	0.416667	41.6667
54	高架	P5-2	P5-2-1	44.55	5	2.14	31.18	8627.73	227.16	37.98	7	271.71	0.163962	16.3962	P5-2-1	12	0.416667	41.6667
66	高架	P6-2	P6-2-1	2.14	1	59.50	0.54	10057.82	271.47	37.05	10	273.61	0.00782135	0.782135	P6-2-1	11	0.0909091	9.09091
78	高架	P7-2	P7-2-1	31.20	2	2.19	16.29	4499.35	201.85	22.29	6	233.05	0.133877	13.3877	P7-2-1	8	0.25	25
88	高架	P8-2	P8-2-1	182.67	14	3.75	84.99	934.81	10.40	89.86	4	193.07	0.946134	94.6134	P8-2-1	18	0.777778	77.7778
8	高架	L1-2	L1-2-1	106.40	9	36.83	36.78	5491.98	108.80	50.48	7	215.2	0.494424	49.4424	L1-2-1	16	0.5625	56.25
20	高架	L2-2	L2-2-1	90.11	3	2.68	57.59	0.00	0.00	0.00	0	90.11	1	100	L2-2-1	3	1	100
32	高架	L3-2	L3-2-1	103.97	7	4.34	57.74	9481.45	137.31	69.05	6	241.28	0.43091	43.091	L3-2-1	13	0.538462	53.8462
44	高架	L4-2	L4-2-1	250.93	5	2.15	116.44	1187.49	11.20	106.02	1	262.13	0.957273	95.7273	L4-2-1	6	0.833333	83.3333
56	高架	L5-2	L5-2-1	194.12	6	40.06	125.06	3385.95	47.50	71.29	4	241.62	0.80341	80.341	L5-2-1	10	0.6	60
68	高架	L6-2	L6-2-1	56.81	5	1.40	35.98	5645.49	169.32	33.34	3	226.13	0.251227	25.1227	L6-2-1	8	0.625	62.5
80	高架	L7-2	L7-2-1	69.60	4	1.93	42.13	810.68	28.54	28.41	2	98.14	0.709191	70.9191	L7-2-1	6	0.666667	66.6667
90	高架	L8-2	L8-2-1	226.40	22	0.84	90.83	1619.11	21.33	75.90	6	247.73	0.913898	91.3898	L8-2-1	28	0.785714	78.5714
10	高架	M1-2	M1-2-1	72.81	2	63.79	40.59	7080.41	213.62	33.15	6	286.43	0.254198	25.4198	M1-2-1	8	0.25	25
22	高架	M2-2	M2-2-1	158.67	1	125.64	126.89	148.51	4.53	32.75	1	163.2	0.972243	97.2243	M2-2-1	2	0.5	50
34	高架	M3-2	M3-2-1	160.08	8	0.00	90.42	5533.34	63.19	87.57	7	223.27	0.716979	71.6979	M3-2-1	15	0.533333	53.3333
46	高架	M4-2	M4-2-1	230.40	8	26.46	121.00	2352.19	48.01	49.00	2	278.41	0.827556	82.7556	M4-2-1	10	0.8	80
58	高架	M5-2	M5-2-1	173.32	4	65.37	121.61	1172.42	24.28	48.29	2	197.6	0.877126	87.7126	M5-2-1	6	0.666667	66.6667
70	高架	M6-2	M6-2-1	53.60	4	0.56	28.54	1971.94	154.40	12.77	3	208	0.257692	25.7692	M6-2-1	7	0.571429	57.1429
82	高架	M7-2	M7-2-1	30.67	5	2.16	15.19	3856.45	89.89	42.90	7	120.56	0.254396	25.4396	M7-2-1	12	0.416667	41.6667
12	高架	H1-2	H1-2-1	87.20	5	2.72	39.99	10678.13	160.52	66.52	4	247.72	0.35201	35.201	H1-2-1	9	0.555556	55.5556
24	高架	H2-2	H2-2-1	134.66	2	110.14	112.23	1051.16	36.26	28.99	1	170.92	0.787854	78.7854	H2-2-1	3	0.666667	66.6667
36	高架	H3-2	H3-2-1	79.20	2	154.15	45.06	5475.50	105.59	51.86	4	184.79	0.428595	42.8595	H3-2-1	6	0.333333	33.3333
48	高架	H4-2	H4-2-1	201.33	4	1.08	110.41	1045.89	23.20	45.09	1	224.53	0.896673	89.6673	H4-2-1	5	0.8	80
60	高架	H5-2	H5-2-1	96.01	2	160.01	67.24	507.25	15.47	32.79	1	111.48	0.861231	86.1231	H5-2-1	3	0.666667	66.6667
72	高架	H6-2	H6-2-1	125.37	7	65.87	61.57	4067.82	138.42	29.39	4	263.79	0.475264	47.5264	H6-2-1	11	0.636364	63.6364
84	高架	H7-2	H7-2-1	116.30	7	2.45	61.34	2820.02	54.13	52.10	7	170.43	0.682392	68.2392	H7-2-1	14	0.5	50
