# Supplementary material for: Qifuyin alleviates anxiety and depression in 3×Tg-AD mice by modulating neuroendocrine function
Source: Front Psychiatry. 2025 May 14;16:1554866. doi: 10.3389/fpsyt.2025.1554866 (PMC12116680; doi:10.3389/fpsyt.2025.1554866)
Supplement: Supplementary file 1 [file DataSheet1.zip › Raw data/Raw data from behavioral experiments/FST-Female.xlsx]

## Sheet: Raw data (unprocessed)
实验信息				总区域	强迫游泳插件
实验名称	动物名称	开始时间(s)	终止时间(s)	总时间(s)	漂浮次数	漂浮时间(s)	漂浮潜伏期(s)	游泳次数	游泳时间(s)	游泳潜伏期(s)	挣扎次数	挣扎时间(s)	挣扎潜伏期(s)	潜泳次数	潜泳时间(s)	潜泳潜伏期(s)
强迫游泳20231117	C1	120	300	179.93	10	23.01	52.82	32	46.91	36.28	23	109.81	0	0	0	299.96
强迫游泳20231117	Mod1	120	300	179.93	7	171.21	2.16	7	6.37	1.63	1	2.14	0	0	0	299.96
强迫游泳20231117	P1	120	300	179.87	17	34.09	26.67	53	60.9	6.93	38	84.76	0	0	0	299.93
强迫游泳20231117	L1	120	300	179.94	0	0	360.05	4	2.13	205.33	4	177.61	0	0	0	299.99
强迫游泳20231117	M1	120	300	179.93	10	101.32	74.16	29	23.46	3.76	23	54.96	0	0	0	299.95
强迫游泳20231117	H1	120	300	179.93	30	91.77	0.52	44	51.15	0	23	36.81	4.8	0	0	299.99
强迫游泳20231117	C2	120	300	179.93	12	15.49	57.62	32	68.25	57.09	20	95.99	0	0	0	299.96
强迫游泳20231117	Mod2	120	300	179.93	46	101.92	0	60	62.38	2.69	16	15.44	4.82	0	0	299.94
强迫游泳20231117	P2	120	300	179.93	25	36.28	57.56	55	61.87	57.04	34	81.57	0	0	0	299.96
强迫游泳20231117	L2	120	300	179.95	19	32.57	73.08	42	47.94	23.47	29	99.23	0	0	0	299.95
强迫游泳20231117	M2	120	300	179.95	19	70.39	0	29	34.67	3.21	16	74.69	12.28	0	0	299.96
强迫游泳20231117	H2	120	300	179.95	9	9.1	152.54	37	34.66	17.09	33	135.99	0	0	0	299.96
强迫游泳20231117	C3	120	300	179.93	1	0.55	293.87	21	26.74	77.33	21	152.45	0	0	0	299.94
强迫游泳20231117	Mod3	120	300	179.93	25	101.87	50.09	39	53.85	5.83	15	24	0	0	0	299.96
强迫游泳20231117	P3	120	300	179.93	28	71.53	36.82	55	61.29	22.42	31	46.93	0	0	0	299.94
强迫游泳20231117	L3	120	300	179.93	6	6.4	113.62	27	26.13	61.36	24	147.21	0	0	0	299.95
强迫游泳20231117	M3	120	300	179.93	37	69.38	51.72	49	63.47	44.27	17	46.88	0	0	0	299.98
强迫游泳20231117	H3	120	300	179.93	10	51.78	0.57	23	21.31	8.57	17	106.66	0	0	0	299.95
强迫游泳20231117	C4	120	300	179.93	2	3.73	167.48	26	25.13	89.07	23	150.86	0	0	0	299.94
强迫游泳20231117	Mod4	120	300	179.93	17	78.98	0	30	23.96	21.88	23	76.8	22.4	0	0	300
强迫游泳20231117	P4	120	300	179.93	27	122.69	2.16	35	32.5	1.1	14	24.53	0	0	0	299.96
强迫游泳20231117	L4	120	300	179.99	11	20.26	60.26	29	36.81	66.13	21	122.65	0	0	0	300
强迫游泳20231117	M4	120	300	179.93	27	45.79	45.85	50	54.44	39.47	31	79.51	0	0	0	299.98
强迫游泳20231117	H4	120	300	179.92	24	51.72	14.41	47	45.95	11.74	33	82.05	0	0	0	299.93
强迫游泳20231117	C5	120	300	179.87	9	9.6	61.87	41	49.06	34.12	35	121.08	0	0	0	299.93
强迫游泳20231117	Mod5	120	300	179.92	19	83.19	0.54	43	40.56	4.81	29	55.97	0	0	0	299.94
强迫游泳20231117	P5	120	300	179.92	12	24.04	0	35	41.1	0.54	27	114.59	1.07	0	0	299.94
强迫游泳20231117	L5	120	300	179.93	0	0	52.76	0	0	51.7	1	179.72	0	0	0	299.96
强迫游泳20231117	M5	120	300	179.93	26	52.82	43.19	56	46.42	42.66	38	80.49	0	0	0	300
强迫游泳20231117	H5	120	300	179.93	19	18.17	23.44	43	54.87	7.96	33	106.69	0	0	0	299.96
强迫游泳20231117	C6	120	300	179.93	0	0	360	12	12.81	182.39	13	166.91	0	0	0	299.99
强迫游泳20231117	Mod6	120	300	179.87	14	47.48	195.73	19	17.05	91.73	8	115.21	0	0	0	299.93
强迫游泳20231117	P6	120	300	179.93	19	76.8	1.07	39	49.07	0	25	53.86	0.54	0	0	300
强迫游泳20231117	L6	120	300	179.94	0	0	360.05	11	10.66	144.52	12	169.07	0	0	0	300
强迫游泳20231117	M6	120	300	179.92	28	43.24	4.27	47	49.05	3.22	30	87.43	0	0	0	299.93
强迫游泳20231117	H6	120	300	179.93	28	55	63.99	58	65.55	44.27	35	59.18	0	0	0	300
强迫游泳20231117	C7	120	300	179.94	0	0	360.08	0	0	360.08	1	179.74	0	0	0	299.94
强迫游泳20231117	Mod7	120	300	179.93	8	6.94	8.54	39	59.77	4.81	33	113.02	0	0	0	299.94
强迫游泳20231117	P7	120	300	179.93	31	82.65	6.41	52	56.04	2.67	27	41.04	0	0	0	299.94
强迫游泳20231117	L7	120	300	179.94	1	2.13	207.98	15	18.16	73.58	15	159.46	0	0	0	299.98
强迫游泳20231117	M7	120	300	179.93	17	20.82	70.39	38	65.1	36.77	25	93.8	0	0	0	299.96
强迫游泳20231117	H7	120	300	179.93	29	71.47	66.12	48	50.66	42.65	22	57.61	0	0	0	299.98
强迫游泳20231117	C8	120	300	179.92	0	0	360.05	5	3.74	142.92	6	175.99	0	0	0	299.98
强迫游泳20231117	P8	120	300	179.92	22	125.89	0	31	32.55	5.85	12	21.29	7.47	0	0	299.98
强迫游泳20231117	L8	120	300	179.92	24	52.76	63.46	52	59.27	25.06	33	67.7	0	0	0	299.98
强迫游泳20231117	M8	120	300	179.93	0	0	360.04	2	1.06	92.24	2	178.67	0	0	0	299.97
强迫游泳20231117	H8	120	300	179.93	7	6.42	76.23	39	42.15	43.7	35	131.16	0	0	0	299.96
强迫游泳20231117	C9	120	300	179.93	10	133.88	47.96	20	32.51	12.78	12	13.33	0	0	0	299.96
强迫游泳20231117	P9	120	300	179.94	0	0	360.02	3	1.6	32.02	4	178.13	0	0	0	299.96
强迫游泳20231117	L9	120	300	179.93	34	42.09	52.29	57	109.9	12.83	27	27.73	0	0	0	299.96
强迫游泳20231117	M9	120	300	179.93	42	92.38	39.5	54	73	0.56	13	14.35	0	0	0	299.96
强迫游泳20231117	H9	120	300	179.93	1	0.53	263.46	4	29.88	46.92	4	149.32	0	0	0	299.99
强迫游泳20231117	C10	120	300	179.93	28	54.97	56.53	55	58.01	2.12	40	66.74	0	0	0	299.99
强迫游泳20231117	L10	120	300	179.93	20	61.37	4.25	40	42.12	3.19	25	76.24	0	0	0	299.99
强迫游泳20231117	M10	120	300	179.93	0	0	360.05	14	14.41	30.92	15	165.32	0	0	0	299.99

## Sheet: Raw data (after processing)
实验信息				总区域	强迫游泳插件
实验名称	动物名称	开始时间(s)	终止时间(s)	总时间(s)	漂浮次数	漂浮时间(s)	漂浮潜伏期(s)	游泳次数	游泳时间(s)	游泳潜伏期(s)	挣扎次数	挣扎时间(s)	挣扎潜伏期(s)	潜泳次数	潜泳时间(s)	潜泳潜伏期(s)
强迫游泳20231117	C1	120	300	179.93	10	23.01	52.82	32	46.91	36.28	23	109.81	0	0	0	299.96
强迫游泳20231117	C2	120	300	179.93	12	15.49	57.62	32	68.25	57.09	20	95.99	0	0	0	299.96
强迫游泳20231117	C3	120	300	179.93	1	0.55	293.87	21	26.74	77.33	21	152.45	0	0	0	299.94
强迫游泳20231117	C4	120	300	179.93	2	3.73	167.48	26	25.13	89.07	23	150.86	0	0	0	299.94
强迫游泳20231117	C5	120	300	179.87	9	9.6	61.87	41	49.06	34.12	35	121.08	0	0	0	299.93
强迫游泳20231117	C6	120	300	179.93	0	0	360	12	12.81	182.39	13	166.91	0	0	0	299.99
强迫游泳20231117	C7	120	300	179.94	0	0	360.08	0	0	360.08	1	179.74	0	0	0	299.94
强迫游泳20231117	C8	120	300	179.92	0	0	360.05	5	3.74	142.92	6	175.99	0	0	0	299.98
强迫游泳20231117	C9	120	300	179.93	10	133.88	47.96	20	32.51	12.78	12	13.33	0	0	0	299.96
强迫游泳20231117	C10	120	300	179.93	28	54.97	56.53	55	58.01	2.12	40	66.74	0	0	0	299.99
强迫游泳20231117	Mod1	120	300	179.93	7	171.21	2.16	7	6.37	1.63	1	2.14	0	0	0	299.96
强迫游泳20231117	Mod2	120	300	179.93	46	101.92	0	60	62.38	2.69	16	15.44	4.82	0	0	299.94
强迫游泳20231117	Mod3	120	300	179.93	25	101.87	50.09	39	53.85	5.83	15	24	0	0	0	299.96
强迫游泳20231117	Mod4	120	300	179.93	17	78.98	0	30	23.96	21.88	23	76.8	22.4	0	0	300
强迫游泳20231117	Mod5	120	300	179.92	19	83.19	0.54	43	40.56	4.81	29	55.97	0	0	0	299.94
强迫游泳20231117	Mod6	120	300	179.87	14	47.48	195.73	19	17.05	91.73	8	115.21	0	0	0	299.93
强迫游泳20231117	Mod7	120	300	179.93	8	6.94	8.54	39	59.77	4.81	33	113.02	0	0	0	299.94
强迫游泳20231117	P1-1	120	300	179.87	17	34.09	26.67	53	60.9	6.93	38	84.76	0	0	0	299.93
强迫游泳20231117	P2-1	120	300	179.93	25	36.28	57.56	55	61.87	57.04	34	81.57	0	0	0	299.96
强迫游泳20231117	P3-1	120	300	179.93	28	71.53	36.82	55	61.29	22.42	31	46.93	0	0	0	299.94
强迫游泳20231117	P4-1	120	300	179.93	27	122.69	2.16	35	32.5	1.1	14	24.53	0	0	0	299.96
强迫游泳20231117	P5-1	120	300	179.92	12	24.04	0	35	41.1	0.54	27	114.59	1.07	0	0	299.94
强迫游泳20231117	P6-1	120	300	179.93	19	76.8	1.07	39	49.07	0	25	53.86	0.54	0	0	300
强迫游泳20231117	P7-1	120	300	179.93	31	82.65	6.41	52	56.04	2.67	27	41.04	0	0	0	299.94
强迫游泳20231117	P8-1	120	300	179.92	22	125.89	0	31	32.55	5.85	12	21.29	7.47	0	0	299.98
强迫游泳20231117	P9-1	120	300	179.94	0	0	360.02	3	1.6	32.02	4	178.13	0	0	0	299.96
强迫游泳20231117	L1-1	120	300	179.94	0	0	360.05	4	2.13	205.33	4	177.61	0	0	0	299.99
强迫游泳20231117	L2-1	120	300	179.95	19	32.57	73.08	42	47.94	23.47	29	99.23	0	0	0	299.95
强迫游泳20231117	L3-1	120	300	179.93	6	6.4	113.62	27	26.13	61.36	24	147.21	0	0	0	299.95
强迫游泳20231117	L4-1	120	300	179.99	11	20.26	60.26	29	36.81	66.13	21	122.65	0	0	0	300
强迫游泳20231117	L5-1	120	300	179.93	0	0	52.76	0	0	51.7	1	179.72	0	0	0	299.96
强迫游泳20231117	L6-1	120	300	179.94	0	0	360.05	11	10.66	144.52	12	169.07	0	0	0	300
强迫游泳20231117	L7-1	120	300	179.94	1	2.13	207.98	15	18.16	73.58	15	159.46	0	0	0	299.98
强迫游泳20231117	L8-1	120	300	179.92	24	52.76	63.46	52	59.27	25.06	33	67.7	0	0	0	299.98
强迫游泳20231117	L9-1	120	300	179.93	34	42.09	52.29	57	109.9	12.83	27	27.73	0	0	0	299.96
强迫游泳20231117	L10-1	120	300	179.93	20	61.37	4.25	40	42.12	3.19	25	76.24	0	0	0	299.99
强迫游泳20231117	M3-1	120	300	179.93	10	101.32	74.16	29	23.46	3.76	23	54.96	0	0	0	299.95
强迫游泳20231117	M2-1	120	300	179.95	19	70.39	0	29	34.67	3.21	16	74.69	12.28	0	0	299.96
强迫游泳20231117	M1-1	120	300	179.93	37	69.38	51.72	49	63.47	44.27	17	46.88	0	0	0	299.98
强迫游泳20231117	M7-1	120	300	179.93	27	45.79	45.85	50	54.44	39.47	31	79.51	0	0	0	299.98
强迫游泳20231117	M6-1	120	300	179.93	26	52.82	43.19	56	46.42	42.66	38	80.49	0	0	0	300
强迫游泳20231117	M4-1	120	300	179.92	28	43.24	4.27	47	49.05	3.22	30	87.43	0	0	0	299.93
强迫游泳20231117	M5-1	120	300	179.93	17	20.82	70.37	38	65.1	36.77	25	93.8	0	0	0	299.96
强迫游泳20231117	M8-1	120	300	179.93	0	0	360.04	2	1.06	92.24	2	178.67	0	0	0	299.97
强迫游泳20231117	M9-1	120	300	179.93	42	92.38	39.5	54	73	0.56	13	14.35	0	0	0	299.96
强迫游泳20231117	M10-1	120	300	179.93	0	0	360.05	14	14.41	30.92	15	165.32	0	0	0	299.99
强迫游泳20231117	H1-1	120	300	179.93	30	91.77	0.52	44	51.15	0	23	36.81	4.8	0	0	299.99
强迫游泳20231117	H2-1	120	300	179.95	9	9.1	152.54	37	34.66	17.09	33	135.99	0	0	0	299.96
强迫游泳20231117	H3-1	120	300	179.93	10	51.78	0.57	23	21.31	8.57	17	106.66	0	0	0	299.95
强迫游泳20231117	H4-1	120	300	179.92	24	51.72	14.41	47	45.95	11.74	33	82.05	0	0	0	299.93
强迫游泳20231117	H5-1	120	300	179.93	19	18.17	23.44	43	54.87	7.96	33	106.69	0	0	0	299.96
强迫游泳20231117	H6-1	120	300	179.93	28	55	63.99	58	65.55	44.27	35	59.18	0	0	0	300
强迫游泳20231117	H7-1	120	300	179.93	29	71.47	66.12	48	50.66	42.65	22	57.61	0	0	0	299.98
强迫游泳20231117	H8-1	120	300	179.93	7	6.42	76.23	39	42.15	43.7	35	131.16	0	0	0	299.96
强迫游泳20231117	H9-1	120	300	179.93	1	0.53	263.46	4	29.88	46.92	4	149.32	0	0	0	299.99
