# Supplementary material for: Qifuyin alleviates anxiety and depression in 3×Tg-AD mice by modulating neuroendocrine function
Source: Front Psychiatry. 2025 May 14;16:1554866. doi: 10.3389/fpsyt.2025.1554866 (PMC12116680; doi:10.3389/fpsyt.2025.1554866)
Supplement: Supplementary file 1 [file DataSheet1.zip › Raw data/Raw data from behavioral experiments/OFT-Female.xlsx]

## Sheet: Raw data (unprocessed)
	区域中指标
	中央区-中心
	区域路程(cm)	区域时间(s)	进入次数
Con1	90.29	7.48	10
Mod1	0	0	0
P1	291.17	19.28	34.00
L1	150.20	65.79	16.00
M1	167.84	19.76	16
H1	304.00	29.83	37.00
Con2	235.87	13.92	22
Mod2	0	0	0
P2	71.83	4.10	7.00
L2	234.56	19.21	23.00
M2	128.63	10.47	13
H2	251.87	26.49	23.00
Con3	285.35	28.86	31
Mod3	63.48	5.04	9
P3	493.97	63.80	50.00
L3	483.36	45.49	46.00
M3	281.66	33.36	32
H3	57.53	6.08	7.00
Con4	249.42	20.73	23
Mod4	0	0	0
P4	60.27	52.90	4.00
L4	335.00	26.48	35.00
M4	146.39	16.52	15
H4	550.63	110.40	59.00
Con5	365.42	34.66	31
Mod5	163.25	19.15	17
P5	25.86	1.58	2.00
L5	408.54	60.82	45.00
M5	64.65	7.05	8
H5	47.61	4.43	6.00
Con6	370.87	50.84	34
Mod6	207.7	37.1	22
P6	34.66	3.20	3.00
L6	35.59	7.73	8.00
M6	74.09	9.53	10
H6	268.68	49.59	28.00
Con7	382.74	70.21	37
Mod7	958.94	57.25	95
P7	37.47	9.21	5.00
L7	210.18	30.84	24.00
M7	46.47	6.95	4
H7	11.79	5.22	2.00
Con8	104.59	13.35	11.00
P8	268.77	34.87	29.00
L8	237.40	16.48	25.00
M8	37.51	3.71	6.00
H8	37.08	1.51	4.00
Con9	537.50	51.42	65.00
P9	0.00	0.00	0.00
L9	0.00	0.00	0.00
M9	223.61	21.59	22.00
H9	224.62	25.19	24.00
Con10	222.84	51.31	26.00
L10	36.20	1.58	5.00
M10	0.00	0.00	0.00

## Sheet: Raw data (after processing)
	Total distance of Central District（cm）	Time of central area (s)	Number of visits to the central zone（n）		Percentage of Central area time
Con1	90.29	7.48	10	0.0124667	1.24667
Con2	235.87	13.92	22	0.0232	2.32
Con3	285.35	28.86	31	0.0481	4.81
Con4	249.42	20.73	23	0.03455	3.455
Con5	365.42	34.66	31	0.0577667	5.77667
Con6	370.87	50.84	34	0.0847333	8.47333
Con7	382.74	70.21	37	0.117017	11.7017
Con8	104.59	13.35	11.00	0.02225	2.225
Con9	537.50	51.42	65.00	0.0857	8.57
Con10	222.84	51.31	26.00	0.0855167	8.55167
Mod1	0	0	0	0	0
Mod2	0	0	0	0	0
Mod3	63.48	5.04	9	0.0084	0.84
Mod4	0	0	0	0	0
Mod5	163.25	19.15	17	0.0319167	3.19167
Mod6	207.7	37.1	22	0.0618333	6.18333
Mod7	958.94	57.25	95	0.0954167	9.54167
P1	291.17	19.28	34.00	0.0321333	3.21333
P2	71.83	4.10	7.00	0.00683333	0.683333
P3	493.97	63.80	50.00	0.106333	10.6333
P4	60.27	52.90	4.00	0.0881667	8.81667
P5	25.86	1.58	2.00	0.00263333	0.263333
P6	34.66	3.20	3.00	0.00533333	0.533333
P7	37.47	9.21	5.00	0.01535	1.535
P8	268.77	34.87	29.00	0.0581167	5.81167
P9	0.00	0.00	0.00	0	0
L1	150.20	65.79	16.00	0.10965	10.965
L2	234.56	19.21	23.00	0.0320167	3.20167
L3	483.36	45.49	46.00	0.0758167	7.58167
L4	335.00	26.48	35.00	0.0441333	4.41333
L5	408.54	60.82	45.00	0.101367	10.1367
L6	35.59	7.73	8.00	0.0128833	1.28833
L7	210.18	30.84	24.00	0.0514	5.14
L8	237.40	16.48	25.00	0.0274667	2.74667
L9	0.00	0.00	0.00	0	0
L10	36.20	1.58	5.00	0.00263333	0.263333
M1	167.84	19.76	16	0.0329333	3.29333
M2	128.63	10.47	13	0.01745	1.745
M3	281.66	33.36	32	0.0556	5.56
M4	146.39	16.52	15	0.0275333	2.75333
M5	64.65	7.05	8	0.01175	1.175
M6	74.09	9.53	10	0.0158833	1.58833
M7	46.47	6.95	4	0.0115833	1.15833
M8	37.51	3.71	6.00	0.00618333	0.618333
M9	223.61	21.59	22.00	0.0359833	3.59833
M10	0.00	0.00	0.00	0	0
H1	304.00	29.83	37.00	0.0497167	4.97167
H2	251.87	26.49	23.00	0.04415	4.415
H3	57.53	6.08	7.00	0.0101333	1.01333
H4	550.63	110.40	59.00	0.184	18.4
H5	47.61	4.43	6.00	0.00738333	0.738333
H6	268.68	49.59	28.00	0.08265	8.265
H7	11.79	5.22	2.00	0.0087	0.87
H8	37.08	1.51	4.00	0.00251667	0.251667
H9	224.62	25.19	24.00	0.0419833	4.19833
