# Supplementary material for: Qifuyin alleviates anxiety and depression in 3×Tg-AD mice by modulating neuroendocrine function
Source: Front Psychiatry. 2025 May 14;16:1554866. doi: 10.3389/fpsyt.2025.1554866 (PMC12116680; doi:10.3389/fpsyt.2025.1554866)
Supplement: Supplementary file 1 [file DataSheet1.zip › Raw data/Raw data from behavioral experiments/OFT-Male.xlsx]

## Sheet: Raw data (unprocessed)
	区域中指标
	中央区-中心
	区域路程(cm)	区域时间(s)	进入次数
C1	260.57	29.98	29
Mod1	0	0	0
P1	703.41	129.10	64.00
L1	387.25	60.06	44.00
M1	12.37	1.84	1
H1	70.43	15.37	9.00
C2	433.87	60.53	35
Mod2	11.07	1.76	2
P2	384.65	32.31	42.00
L2	471.56	38.76	49.00
M2	78.19	14.75	7
H2	59.98	6.01	7.00
C3	552.38	112.32	59
Mod3	36.29	2.27	3
P3	6.07	1.33	2.00
L3	277.44	32.78	29.00
M3	176.34	26.37	18
H3	106.51	11.52	13.00
C4	546.64	77.61	51
Mod4	69.6	6.84	5
P4	156.89	35.05	14.00
L4	322.29	23.89	39.00
M4	118.91	22.24	13
H4	59.74	7.77	7.00
C5	711.67	115.33	78
Mod5	36.88	5.54	5
P5	1.87	0.36	1.00
L5	259.77	20.15	24.00
M5	450.76	29.44	45
H5	566.02	45.31	57.00
C6	907.71	122.14	96
Mod6	74.07	7.45	10
P6	233.59	16.41	26.00
L6	46.73	3.20	4.00
M6	472.21	43.58	46
H6	40.89	5.18	5.00
C7	1166.49	123.54	113
Mod7	94.45	12.88	11
P7	158.19	22.02	14.00
L7	505.78	34.87	51.00
M7	509.16	53.69	49
H7	317.45	23.50	35.00
C8	75.06	7.09	6.00
P8	126.26	33.21	13.00
C9	535.98	49.91	55.00
L8	226.43	24.36	23.00
C10	725.91	54.85	70.00

## Sheet: Raw data (after processing)
	Total distance of Central District（cm）	Time of central area (s)	Number of visits to the central zone（n）		Percentage of Central area time
C1	260.57	29.98	29	0.0499667	4.99667
C2	433.87	60.53	35	0.100883	10.0883
C3	552.38	112.32	59	0.1872	18.72
C4	546.64	77.61	51	0.12935	12.935
C5	711.67	115.33	78	0.192217	19.2217
C6	907.71	122.14	96	0.203567	20.3567
C7	1166.49	123.54	113	0.2059	20.59
C8	75.06	7.09	6.00	0.0118167	1.18167
C9	535.98	49.91	55.00	0.0831833	8.31833
C10	725.91	54.85	70.00	0.0914167	9.14167
Mod1	0	0	0	0	0
Mod2	11.07	1.76	2	0.00293333	0.293333
Mod3	36.29	2.27	3	0.00378333	0.378333
Mod4	69.6	6.84	5	0.0114	1.14
Mod5	36.88	5.54	5	0.00923333	0.923333
Mod6	74.07	7.45	10	0.0124167	1.24167
Mod7	94.45	12.88	11	0.0214667	2.14667
P1	703.41	129.10	64.00	0.215167	21.5167
P2	384.65	32.31	42.00	0.05385	5.385
P3	6.07	1.33	2.00	0.00221667	0.221667
P4	156.89	35.05	14.00	0.0584167	5.84167
P5	1.87	0.36	1.00	0.0006	0.06
P6	233.59	16.41	26.00	0.02735	2.735
P7	158.19	22.02	14.00	0.0367	3.67
P8	126.26	33.21	13.00	0.05535	5.535
L1	387.25	60.06	44.00	0.1001	10.01
L2	471.56	38.76	49.00	0.0646	6.46
L3	277.44	32.78	29.00	0.0546333	5.46333
L4	322.29	23.89	39.00	0.0398167	3.98167
L5	259.77	20.15	24.00	0.0335833	3.35833
L6	46.73	3.20	4.00	0.00533333	0.533333
L7	505.78	34.87	51.00	0.0581167	5.81167
L8	226.43	24.36	23.00	0.0406	4.06
M1	12.37	1.84	1	0.00306667	0.306667
M2	78.19	14.75	7	0.0245833	2.45833
M3	176.34	26.37	18	0.04395	4.395
M4	118.91	22.24	13	0.0370667	3.70667
M5	450.76	29.44	45	0.0490667	4.90667
M6	472.21	43.58	46	0.0726333	7.26333
M7	509.16	53.69	49	0.0894833	8.94833
H1	70.43	15.37	9.00	0.0256167	2.56167
H2	59.98	6.01	7.00	0.0100167	1.00167
H3	106.51	11.52	13.00	0.0192	1.92
H4	59.74	7.77	7.00	0.01295	1.295
H5	566.02	45.31	57.00	0.0755167	7.55167
H6	40.89	5.18	5.00	0.00863333	0.863333
H7	317.45	23.50	35.00	0.0391667	3.91667
