# Supplementary material for: Qifuyin alleviates anxiety and depression in 3×Tg-AD mice by modulating neuroendocrine function
Source: Front Psychiatry. 2025 May 14;16:1554866. doi: 10.3389/fpsyt.2025.1554866 (PMC12116680; doi:10.3389/fpsyt.2025.1554866)
Supplement: Supplementary file 1 [file DataSheet1.zip › Raw data/Raw data from behavioral experiments/ST-Female.xlsx]

## Sheet: Raw data
	Grooming latency	Grooming frequency
Con1	11	68
Con2	6	79
Con3	5	154
Con4	4	136
Con5	4	116
Con6	3	219
Con7	0	235
Con8	0	146
Con9	4	175
Con10	16	97
Mod1	21	37
Mod2	19	59
Mod3	12	77
Mod4	10	106
Mod5	9	98
Mod6	9	84
Mod7	6	124
P1	6	147
P2	2	134
P3	3	126
P4	0	89
P5	1	167
P6	7	106
P7	2	157
P8	0	163
P9	4	96
L1	0	178
L2	4	89
L3	15	168
L4	4	187
L5	9	156
L6	1	214
L7	0	147
L8	3	196
L9	7	74
L10	11	135
M1	9	96
M2	6	145
M3	4	206
M4	2	169
M5	1	178
M6	0	147
M7	0	256
M8	3	158
M9	14	74
M10	8	107
H1	10	179
H2	4	180
H3	0	166
H4	16	98
H5	14	145
H6	3	78
H7	0	69
H8	7	204
H9	4	157
