# Supplementary material for: Qifuyin alleviates anxiety and depression in 3×Tg-AD mice by modulating neuroendocrine function
Source: Front Psychiatry. 2025 May 14;16:1554866. doi: 10.3389/fpsyt.2025.1554866 (PMC12116680; doi:10.3389/fpsyt.2025.1554866)
Supplement: Supplementary file 1 [file DataSheet1.zip › Raw data/Raw data from behavioral experiments/ST-Male.xlsx]

## Sheet: Raw data
	Grooming latency	Grooming frequency
Con1	17	67
Con2	9	78
Con3	6	107
Con4	3	147
Con5	3	115
Con6	1	161
Con7	0	187
Con8	14	197
Con9	7	136
Con10	5	185
Mod1	16	38
Mod2	14	59
Mod3	13	63
Mod4	13	124
Mod5	10	106
Mod6	9	74
Mod7	9	169
P1	3	178
P2	0	167
P3	9	136
P4	7	195
P5	16	36
P6	8	97
P7	0	107
P8	1	138
L1	1	196
L2	3	133
L3	9	64
L4	17	87
L5	16	141
L6	3	173
L7	4	153
L8	0	137
M1	16	76
M2	7	136
M3	3	187
M4	1	174
M5	1	177
M6	1	149
M7	0	195
H1	0	139
H2	16	175
H3	19	198
H4	9	164
H5	2	74
H6	1	168
H7	0	73
